# Supplementary material for: Nongenic cancer-risk SNPs affect oncogenes, tumour-suppressor genes, and immune function
Source: Br J Cancer. 2019 Dec 6;122(4):569–77. doi: 10.1038/s41416-019-0614-3 (PMC7028992; doi:10.1038/s41416-019-0614-3)
Supplement: Supplementary file 2 — Supplementary Tables S2, S3, S4, S6, S7 [file 41416_2019_614_MOESM2_ESM.xlsx]

## Sheet: Supplementary Table 2
ensembl_gene_id	hgnc_symbol
ENSG00000003509.11	NDUFAF7
ENSG00000004399.8	PLXND1
ENSG00000004838.9	ZMYND10
ENSG00000006607.9	FARP2
ENSG00000008226.15	DLEC1
ENSG00000009307.11	CSDE1
ENSG00000009709.7	PAX7
ENSG00000021826.10	CPS1
ENSG00000030419.12	IKZF2
ENSG00000033122.14	LRRC7
ENSG00000033867.12	SLC4A7
ENSG00000040933.11	INPP4A
ENSG00000042304.6	C2orf83
ENSG00000042781.8	USH2A
ENSG00000044524.6	EPHA3
ENSG00000047410.9	TPR
ENSG00000049089.9	COL9A2
ENSG00000051341.9	POLQ
ENSG00000051382.4	PIK3CB
ENSG00000054118.9	THRAP3
ENSG00000054523.12	KIF1B
ENSG00000058673.11	ZC3H11A
ENSG00000060718.14	COL11A1
ENSG00000064012.17	CASP8
ENSG00000064933.12	PMS1
ENSG00000065526.6	SPEN
ENSG00000066027.7	PPP2R5A
ENSG00000066032.14	CTNNA2
ENSG00000066248.10	NGEF
ENSG00000067560.6	RHOA
ENSG00000070831.11	CDC42
ENSG00000071073.8	MGAT4A
ENSG00000072694.14	FCGR2B
ENSG00000072858.6	SIDT1
ENSG00000075292.14	ZNF638
ENSG00000076201.10	PTPN23
ENSG00000076242.10	MLH1
ENSG00000076356.6	PLXNA2
ENSG00000079263.14	SP140
ENSG00000079785.10	DDX1
ENSG00000080345.13	RIF1
ENSG00000080910.7	CFHR2
ENSG00000081148.11	IMPG2
ENSG00000081237.14	PTPRC
ENSG00000081479.8	LRP2
ENSG00000082512.10	TRAF5
ENSG00000082684.10	SEMA5B
ENSG00000082898.12	XPO1
ENSG00000083937.4	CHMP2B
ENSG00000084674.9	APOB
ENSG00000084676.11	NCOA1
ENSG00000084731.9	KIF3C
ENSG00000085832.12	EPS15
ENSG00000087338.4	GMCL1
ENSG00000088538.12	DOCK3
ENSG00000091409.10	ITGA6
ENSG00000091483.6	FH
ENSG00000092345.9	DAZL
ENSG00000095002.8	MSH2
ENSG00000107404.13	DVL1
ENSG00000114013.11	CD86
ENSG00000114126.13	TFDP2
ENSG00000114349.5	GNAT1
ENSG00000114353.12	GNAI2
ENSG00000114354.8	TFG
ENSG00000114423.14	CBLB
ENSG00000114487.5	MORC1
ENSG00000114648.7	KLHL18
ENSG00000114861.14	FOXP1
ENSG00000114999.7	TTL
ENSG00000115008.5	IL1A
ENSG00000115170.9	ACVR1
ENSG00000115232.9	ITGA4
ENSG00000115339.9	GALNT3
ENSG00000115368.5	WDR75
ENSG00000115421.8	PAPOLG
ENSG00000115457.5	IGFBP2
ENSG00000115486.7	GGCX
ENSG00000115504.10	EHBP1
ENSG00000115524.11	SF3B1
ENSG00000115594.7	IL1R1
ENSG00000115607.5	IL18RAP
ENSG00000115648.9	MLPH
ENSG00000115677.12	HDLBP
ENSG00000115705.16	TPO
ENSG00000115761.11	NOL10
ENSG00000115808.7	STRN
ENSG00000115828.11	QPCT
ENSG00000115841.15	RMDN2
ENSG00000115970.14	THADA
ENSG00000116016.9	EPAS1
ENSG00000116044.11	NFE2L2
ENSG00000116062.10	MSH6
ENSG00000116127.13	ALMS1
ENSG00000116128.5	BCL9
ENSG00000116132.7	PRRX1
ENSG00000116147.12	TNR
ENSG00000116251.5	RPL22
ENSG00000116254.13	CHD5
ENSG00000116285.8	ERRFI1
ENSG00000116396.9	KCNC4
ENSG00000116539.6	ASH1L
ENSG00000116560.6	SFPQ
ENSG00000116690.7	PRG4
ENSG00000116815.11	CD58
ENSG00000116833.9	NR5A2
ENSG00000116852.10	KIF21B
ENSG00000116990.9	MYCL
ENSG00000117114.15	ADGRL2
ENSG00000117118.5	SDHB
ENSG00000117318.8	ID3
ENSG00000117400.10	MPL
ENSG00000117595.6	IRF6
ENSG00000117650.8	NEK2
ENSG00000117713.13	ARID1A
ENSG00000118260.10	CREB1
ENSG00000118640.6	VAMP8
ENSG00000118655.4	DCLRE1B
ENSG00000118961.10	LDAH
ENSG00000118997.9	DNAH7
ENSG00000119042.12	SATB2
ENSG00000119535.13	CSF3R
ENSG00000119772.12	DNMT3A
ENSG00000119866.16	BCL11A
ENSG00000120332.11	TNN
ENSG00000121440.10	PDZRN3
ENSG00000121594.7	CD80
ENSG00000121966.6	CXCR4
ENSG00000121989.10	ACVR2A
ENSG00000122406.8	RPL5
ENSG00000122420.5	PTGFR
ENSG00000123080.6	CDKN2C
ENSG00000123473.11	STIL
ENSG00000123610.3	TNFAIP6
ENSG00000123636.13	BAZ2B
ENSG00000123983.9	ACSL3
ENSG00000125538.7	IL1B
ENSG00000125618.12	PAX8
ENSG00000125629.10	INSIG2
ENSG00000127603.19	MACF1
ENSG00000127838.9	PNKD
ENSG00000128641.13	MYO1B
ENSG00000128652.7	HOXD3
ENSG00000128656.9	CHN1
ENSG00000128713.11	HOXD11
ENSG00000128714.5	HOXD13
ENSG00000130508.6	PXDN
ENSG00000131378.9	RFTN1
ENSG00000131791.6	PRKAB2
ENSG00000132155.7	RAF1
ENSG00000132164.5	SLC6A11
ENSG00000132170.15	PPARG
ENSG00000132394.6	EEFSEC
ENSG00000132693.8	CRP
ENSG00000132781.13	MUTYH
ENSG00000133056.9	PIK3C2B
ENSG00000133065.6	SLC41A1
ENSG00000133067.13	LGR6
ENSG00000134086.7	VHL
ENSG00000134115.8	CNTN6
ENSG00000134207.10	SYT6
ENSG00000134242.11	PTPN22
ENSG00000134245.13	WNT2B
ENSG00000134250.13	NOTCH2
ENSG00000134317.13	GRHL1
ENSG00000134323.10	MYCN
ENSG00000134371.9	CDC73
ENSG00000134686.12	PHC2
ENSG00000134698.10	AGO4
ENSG00000135763.5	URB2
ENSG00000135862.5	LAMC1
ENSG00000135899.12	SP110
ENSG00000135903.14	PAX3
ENSG00000135930.9	EIF4E2
ENSG00000135931.13	ARMC9
ENSG00000135956.4	TMEM127
ENSG00000135976.12	ANKRD36
ENSG00000136002.12	ARHGEF4
ENSG00000136059.10	VILL
ENSG00000136718.5	IMP4
ENSG00000138081.15	FBXO11
ENSG00000138101.14	DTNB
ENSG00000138231.8	DBR1
ENSG00000138363.10	ATIC
ENSG00000138376.6	BARD1
ENSG00000138378.13	STAT4
ENSG00000138385.11	SSB
ENSG00000138413.9	IDH1
ENSG00000138442.5	WDR12
ENSG00000142611.12	PRDM16
ENSG00000142655.8	PEX14
ENSG00000142661.14	MYOM3
ENSG00000142867.8	BCL10
ENSG00000142875.15	PRKACB
ENSG00000143013.8	LMO4
ENSG00000143179.8	UCK2
ENSG00000143252.10	SDHC
ENSG00000143294.10	PRCC
ENSG00000143322.15	ABL2
ENSG00000143341.7	HMCN1
ENSG00000143373.13	ZNF687
ENSG00000143412.5	ANXA9
ENSG00000143437.16	ARNT
ENSG00000143452.11	HORMAD1
ENSG00000143457.6	GOLPH3L
ENSG00000143473.7	KCNH1
ENSG00000143549.15	TPM3
ENSG00000143603.14	KCNN3
ENSG00000143621.12	ILF2
ENSG00000143622.6	RIT1
ENSG00000143702.11	CEP170
ENSG00000143772.5	ITPKB
ENSG00000143799.8	PARP1
ENSG00000143869.5	GDF7
ENSG00000143878.8	RHOB
ENSG00000143921.6	ABCG8
ENSG00000143924.14	EML4
ENSG00000143951.11	WDPCP
ENSG00000143970.12	ASXL2
ENSG00000143971.7	ETAA1
ENSG00000144057.11	ST6GAL2
ENSG00000144119.3	C1QL2
ENSG00000144218.14	AFF3
ENSG00000144229.7	THSD7B
ENSG00000144278.10	GALNT13
ENSG00000144283.17	PKP4
ENSG00000144290.12	SLC4A10
ENSG00000144354.9	CDCA7
ENSG00000144357.12	UBR3
ENSG00000144406.14	UNC80
ENSG00000144460.10	NYAP2
ENSG00000144476.5	ACKR3
ENSG00000144554.6	FANCD2
ENSG00000144580.9	CNOT9
ENSG00000144619.10	CNTN4
ENSG00000144642.16	RBMS3
ENSG00000144655.10	CSRNP1
ENSG00000144668.7	ITGA9
ENSG00000144677.10	CTDSPL
ENSG00000144749.9	LRIG1
ENSG00000144802.7	NFKBIZ
ENSG00000145041.11	DCAF1
ENSG00000146463.7	ZMYM4
ENSG00000149527.13	PLCH2
ENSG00000150995.13	ITPR1
ENSG00000151360.5	ALLC
ENSG00000152049.5	KCNE4
ENSG00000152092.11	ASTN1
ENSG00000152104.7	PTPN14
ENSG00000153093.14	ACOXL
ENSG00000153094.17	BCL2L11
ENSG00000153201.11	RANBP2
ENSG00000153820.8	SPHKAP
ENSG00000154743.13	TSEN2
ENSG00000154767.10	XPC
ENSG00000154928.12	EPHB1
ENSG00000155052.14	CNTNAP5
ENSG00000155657.19	TTN
ENSG00000155744.5	FAM126B
ENSG00000155749.8	ALS2CR12
ENSG00000155761.9	SPAG17
ENSG00000155816.15	FMN2
ENSG00000157152.12	SYN2
ENSG00000157388.9	CACNA1D
ENSG00000157445.10	CACNA2D3
ENSG00000157873.13	TNFRSF14
ENSG00000158019.16	BABAM2
ENSG00000158050.4	DUSP2
ENSG00000158089.10	GALNT14
ENSG00000158195.6	WASF2
ENSG00000158258.11	CLSTN2
ENSG00000158286.8	RNF207
ENSG00000158485.6	CD1B
ENSG00000158711.9	ELK4
ENSG00000158715.5	SLC45A3
ENSG00000159388.5	BTG2
ENSG00000159450.8	TCHH
ENSG00000160145.11	KALRN
ENSG00000160766.10	GBAP1
ENSG00000160785.9	SLC25A44
ENSG00000160789.15	LMNA
ENSG00000160791.12	CCR5
ENSG00000162367.7	TAL1
ENSG00000162426.10	SLC45A1
ENSG00000162434.7	JAK1
ENSG00000162552.10	WNT4
ENSG00000162576.12	MXRA8
ENSG00000162613.12	FUBP1
ENSG00000162620.11	LRRIQ3
ENSG00000162627.12	SNX7
ENSG00000162670.8	BRINP3
ENSG00000162711.12	NLRP3
ENSG00000162722.8	TRIM58
ENSG00000162733.12	DDR2
ENSG00000162736.11	NCSTN
ENSG00000162753.10	SLC9C2
ENSG00000162761.10	LMX1A
ENSG00000162775.10	RBM15
ENSG00000162924.9	REL
ENSG00000162949.12	CAPN13
ENSG00000162951.6	LRRTM1
ENSG00000163026.7	WDCP
ENSG00000163041.5	H3F3A
ENSG00000163092.15	XIRP2
ENSG00000163161.8	ERCC3
ENSG00000163162.4	RNF149
ENSG00000163359.11	COL6A3
ENSG00000163395.12	IGFN1
ENSG00000163399.11	ATP1A1
ENSG00000163406.6	SLC15A2
ENSG00000163435.11	ELF3
ENSG00000163491.12	NEK10
ENSG00000163497.2	FEV
ENSG00000163508.8	EOMES
ENSG00000163513.13	TGFBR2
ENSG00000163518.6	FCRL4
ENSG00000163534.10	FCRL1
ENSG00000163539.11	CLASP2
ENSG00000163554.7	SPTA1
ENSG00000163638.9	ADAMTS9
ENSG00000163803.8	PLB1
ENSG00000163811.7	WDR43
ENSG00000163873.5	GRIK3
ENSG00000163902.7	RPN1
ENSG00000163930.5	BAP1
ENSG00000163939.14	PBRM1
ENSG00000164078.8	MST1R
ENSG00000164086.8	DUSP7
ENSG00000168036.12	CTNNB1
ENSG00000168038.6	ULK4
ENSG00000168288.8	MMADHC
ENSG00000168291.8	PDHB
ENSG00000168356.7	SCN11A
ENSG00000168542.8	COL3A1
ENSG00000168679.13	SLC16A4
ENSG00000168702.12	LRP1B
ENSG00000169047.5	IRS1
ENSG00000169174.9	PCSK9
ENSG00000169218.9	RSPO1
ENSG00000169224.8	GCSAML
ENSG00000169231.9	THBS3
ENSG00000169432.10	SCN9A
ENSG00000169554.12	ZEB2
ENSG00000169605.5	GKN1
ENSG00000169714.12	CNBP
ENSG00000170011.9	MYRIP
ENSG00000170396.6	ZNF804A
ENSG00000171094.11	ALK
ENSG00000171608.11	PIK3CD
ENSG00000171735.14	CAMTA1
ENSG00000172340.10	SUCLG2
ENSG00000172936.8	MYD88
ENSG00000172954.9	LCLAT1
ENSG00000173171.10	MTX1
ENSG00000173218.10	VANGL1
ENSG00000173531.11	MST1
ENSG00000174844.10	DNAH12
ENSG00000175054.10	ATR
ENSG00000175262.10	C1orf127
ENSG00000175497.12	DPP10
ENSG00000176204.9	LRRTM4
ENSG00000177311.6	ZBTB38
ENSG00000177606.5	JUN
ENSG00000177954.7	RPS27
ENSG00000178038.12	ALS2CL
ENSG00000178104.15	PDE4DIP
ENSG00000178562.13	CD28
ENSG00000178568.9	ERBB4
ENSG00000178662.11	CSRNP3
ENSG00000178804.3	H1FOO
ENSG00000179051.9	RCC2
ENSG00000179348.7	GATA2
ENSG00000179639.6	FCER1A
ENSG00000179914.4	ITLN1
ENSG00000179915.16	NRXN1
ENSG00000181555.15	SETD2
ENSG00000181722.11	ZBTB20
ENSG00000182263.9	FIGN
ENSG00000182606.10	TRAK1
ENSG00000182866.12	LCK
ENSG00000183091.15	NEB
ENSG00000183317.12	EPHA10
ENSG00000183508.4	TENT5C
ENSG00000183607.5	GKN2
ENSG00000183770.5	FOXL2
ENSG00000183873.11	SCN5A
ENSG00000184005.9	ST6GALNAC3
ENSG00000184588.13	PDE4B
ENSG00000184611.7	KCNH7
ENSG00000185008.13	ROBO2
ENSG00000185313.6	SCN10A
ENSG00000185483.7	ROR1
ENSG00000185499.12	MUC1
ENSG00000185565.7	LSAMP
ENSG00000185630.14	PBX1
ENSG00000185842.10	DNAH14
ENSG00000185860.9	CCDC190
ENSG00000186265.5	BTLA
ENSG00000186377.6	CYP4X1
ENSG00000187098.10	MITF
ENSG00000187123.10	LYPD6
ENSG00000187170.4	LCE4A
ENSG00000187605.11	TET3
ENSG00000187672.8	ERC2
ENSG00000187800.9	PEAR1
ENSG00000187889.8	FYB2
ENSG00000187957.7	DNER
ENSG00000188042.5	ARL4C
ENSG00000188338.10	SLC38A3
ENSG00000188641.8	DPYD
ENSG00000189283.5	FHIT
ENSG00000196071.3	OR2L13
ENSG00000196220.11	SRGAP3
ENSG00000196277.11	GRM7
ENSG00000196455.3	PIK3R4
ENSG00000196460.8	RFX8
ENSG00000196482.12	ESRRG
ENSG00000196581.6	AJAP1
ENSG00000196805.6	SPRR2B
ENSG00000196834.7	POTEI
ENSG00000197323.6	TRIM33
ENSG00000197548.8	ATG7
ENSG00000197880.4	MDS2
ENSG00000198216.6	CACNA1E
ENSG00000198400.7	NTRK1
ENSG00000198522.9	GPN1
ENSG00000198625.8	MDM4
ENSG00000198626.11	RYR2
ENSG00000198734.6	F5
ENSG00000198793.8	MTOR
ENSG00000203985.6	LDLRAD1
ENSG00000204120.10	GIGYF2
ENSG00000204186.3	ZDBF2
ENSG00000204843.8	DCTN1
ENSG00000211452.6	DIO1
ENSG00000213281.4	NRAS
ENSG00000213672.3	NCKIPSD
ENSG00000223603.1	CRPP1
ENSG00000231672.2	DIRC3
ENSG00000231752.1	EMBP1
ENSG00000233570.1	LINC00690
ENSG00000236334.1	PPIAL4G
ENSG00000238243.2	OR2W3
ENSG00000239305.2	RNF103
ENSG00000240038.2	AMY2B
ENSG00000240344.4	PPIL3
ENSG00000242515.1	UGT1A10
ENSG00000002822.11	MAD1L1
ENSG00000004846.12	ABCB5
ENSG00000005073.5	HOXA11
ENSG00000005108.11	THSD7A
ENSG00000006468.9	ETV1
ENSG00000007062.7	PROM1
ENSG00000008197.4	TFAP2D
ENSG00000010017.9	RANBP9
ENSG00000010810.13	FYN
ENSG00000012660.9	ELOVL5
ENSG00000013297.6	CLDN11
ENSG00000013810.14	TACC3
ENSG00000018408.10	WWTR1
ENSG00000019582.10	CD74
ENSG00000022355.10	GABRA1
ENSG00000024862.12	CCDC28A
ENSG00000026297.11	RNASET2
ENSG00000029363.11	BCLAF1
ENSG00000030110.8	BAK1
ENSG00000037280.11	FLT4
ENSG00000038295.3	TLL1
ENSG00000038427.11	VCAN
ENSG00000039139.9	DNAH5
ENSG00000040731.6	CDH10
ENSG00000044090.4	CUL7
ENSG00000047932.9	GOPC
ENSG00000047936.6	ROS1
ENSG00000048052.17	HDAC9
ENSG00000049192.10	ADAMTS6
ENSG00000049618.17	ARID1B
ENSG00000049656.9	CLPTM1L
ENSG00000050344.8	NFE2L3
ENSG00000050393.7	MCUR1
ENSG00000050730.11	TNIP3
ENSG00000055208.13	TAB2
ENSG00000057657.10	PRDM1
ENSG00000064042.13	LIMCH1
ENSG00000064999.12	ANKS1A
ENSG00000068078.13	FGFR3
ENSG00000069011.11	PITX1
ENSG00000069018.13	TRPC7
ENSG00000070193.4	FGF10
ENSG00000070882.8	OSBPL3
ENSG00000072274.8	TFRC
ENSG00000072364.8	AFF4
ENSG00000072840.8	EVC
ENSG00000073282.8	TP63
ENSG00000073578.12	SDHA
ENSG00000073803.9	MAP3K13
ENSG00000073849.10	ST6GAL1
ENSG00000074276.6	CDHR2
ENSG00000074706.9	IPCEF1
ENSG00000075624.9	ACTB
ENSG00000078269.9	SYNJ2
ENSG00000078295.11	ADCY2
ENSG00000078399.11	HOXA9
ENSG00000079557.3	AFM
ENSG00000079841.14	RIMS1
ENSG00000081051.3	AFP
ENSG00000081189.9	MEF2C
ENSG00000083123.10	BCKDHB
ENSG00000083857.9	FAT1
ENSG00000085274.11	MYNN
ENSG00000085276.13	MECOM
ENSG00000085382.7	HACE1
ENSG00000085511.15	MAP3K4
ENSG00000086570.8	FAT2
ENSG00000090402.3	SI
ENSG00000090989.13	EXOC1
ENSG00000091009.6	RBM27
ENSG00000091831.17	ESR1
ENSG00000091844.3	RGS17
ENSG00000092820.13	EZR
ENSG00000095015.5	MAP3K1
ENSG00000096070.15	BRPF3
ENSG00000096384.15	HSP90AB1
ENSG00000105877.13	DNAH11
ENSG00000106031.6	HOXA13
ENSG00000106483.7	SFRP4
ENSG00000109132.5	PHOX2B
ENSG00000109181.7	UGT2B10
ENSG00000109220.6	CHIC2
ENSG00000109670.9	FBXW7
ENSG00000109685.13	NSD2
ENSG00000111802.9	TDP2
ENSG00000111817.12	DSE
ENSG00000111859.12	NEDD9
ENSG00000111860.9	CEP85L
ENSG00000111880.11	RNGTT
ENSG00000112038.13	OPRM1
ENSG00000112039.3	FANCE
ENSG00000112081.12	SRSF3
ENSG00000112118.13	MCM3
ENSG00000112212.7	TSPO2
ENSG00000112232.8	KHDRBS2
ENSG00000112319.13	EYA4
ENSG00000112419.10	PHACTR2
ENSG00000112499.8	SLC22A2
ENSG00000112531.12	QKI
ENSG00000112539.10	C6orf118
ENSG00000112559.9	MDFI
ENSG00000112561.13	TFEB
ENSG00000112576.8	CCND3
ENSG00000112685.9	EXOC2
ENSG00000112697.11	TMEM30A
ENSG00000112742.5	TTK
ENSG00000112769.14	LAMA4
ENSG00000112818.5	MEP1A
ENSG00000112837.12	TBX18
ENSG00000112851.10	ERBIN
ENSG00000112877.6	CEP72
ENSG00000112902.7	SEMA5A
ENSG00000112983.13	BRD8
ENSG00000112996.5	MRPS30
ENSG00000113100.5	CDH9
ENSG00000113211.3	PCDHB6
ENSG00000113263.8	ITK
ENSG00000113273.11	ARSB
ENSG00000113318.9	MSH3
ENSG00000113360.12	DROSHA
ENSG00000113448.12	PDE4D
ENSG00000113494.12	PRLR
ENSG00000113594.5	LIFR
ENSG00000113649.7	TCERG1
ENSG00000113712.12	CSNK1A1
ENSG00000113721.9	PDGFRB
ENSG00000113916.13	BCL6
ENSG00000114248.5	LRRC31
ENSG00000114416.13	FXR1
ENSG00000114698.10	PLSCR4
ENSG00000114770.12	ABCC5
ENSG00000118482.7	PHF3
ENSG00000118503.10	TNFAIP3
ENSG00000118507.11	AKAP7
ENSG00000118513.14	MYB
ENSG00000118515.7	SGK1
ENSG00000118518.11	RNF146
ENSG00000118689.10	FOXO3
ENSG00000118690.8	ARMC2
ENSG00000118985.10	ELL2
ENSG00000119899.11	SLC17A5
ENSG00000120262.8	CCDC170
ENSG00000120318.11	ARAP3
ENSG00000120322.2	PCDHB8
ENSG00000121858.6	TNFSF10
ENSG00000121871.3	SLITRK3
ENSG00000121879.3	PIK3CA
ENSG00000122512.10	PMS2
ENSG00000122566.16	HNRNPA2B1
ENSG00000122584.8	NXPH1
ENSG00000122592.6	HOXA7
ENSG00000122691.8	TWIST1
ENSG00000123213.18	NLN
ENSG00000124493.9	GRM4
ENSG00000124570.13	SERPINB6
ENSG00000124575.5	HIST1H1D
ENSG00000124602.5	UNC5CL
ENSG00000124613.4	ZNF391
ENSG00000124701.5	APOBEC2
ENSG00000124762.9	CDKN1A
ENSG00000124795.10	DEK
ENSG00000128052.8	KDR
ENSG00000130363.7	RSPH3
ENSG00000130396.16	AFDN
ENSG00000131018.18	SYNE1
ENSG00000131504.11	DIAPH1
ENSG00000132356.7	PRKAA1
ENSG00000132357.9	CARD6
ENSG00000133401.11	PDZD2
ENSG00000134352.15	IL6ST
ENSG00000134480.9	CCNH
ENSG00000134516.11	DOCK2
ENSG00000134853.7	PDGFRA
ENSG00000134982.12	APC
ENSG00000135220.6	UGT2A3
ENSG00000135298.9	ADGRB3
ENSG00000135333.9	EPHA7
ENSG00000135525.14	MAP7
ENSG00000136237.14	RAPGEF5
ENSG00000136238.13	RAC1
ENSG00000136603.9	SKIL
ENSG00000137166.10	FOXP4
ENSG00000137177.14	KIF13A
ENSG00000137193.9	PIM1
ENSG00000137265.10	IRF4
ENSG00000137266.10	SLC22A23
ENSG00000137273.3	FOXF2
ENSG00000137275.9	RIPK1
ENSG00000137309.15	HMGA1
ENSG00000137462.6	TLR2
ENSG00000138675.12	FGF5
ENSG00000138698.10	RAP1GDS1
ENSG00000138771.10	SHROOM3
ENSG00000138778.7	CENPE
ENSG00000138795.5	LEF1
ENSG00000144893.8	MED12L
ENSG00000144962.6	SPATA16
ENSG00000145012.8	LPP
ENSG00000145113.17	MUC4
ENSG00000145147.15	SLIT2
ENSG00000145216.11	FIP1L1
ENSG00000145242.9	EPHA5
ENSG00000145349.12	CAMK2D
ENSG00000145362.12	ANK2
ENSG00000145388.10	METTL14
ENSG00000145431.6	PDGFC
ENSG00000145491.7	ROPN1L
ENSG00000145526.7	CDH18
ENSG00000145536.11	ADAMTS16
ENSG00000145604.11	SKP2
ENSG00000145675.10	PIK3R1
ENSG00000145681.6	HAPLN1
ENSG00000145687.11	SSBP2
ENSG00000145715.10	RASA1
ENSG00000145819.11	ARHGAP26
ENSG00000145832.8	SLC25A48
ENSG00000145863.6	GABRA6
ENSG00000145864.8	GABRB2
ENSG00000145907.10	G3BP1
ENSG00000145934.11	TENM2
ENSG00000145996.7	CDKAL1
ENSG00000146232.10	NFKBIE
ENSG00000146247.13	PHIP
ENSG00000146278.10	PNRC1
ENSG00000146350.9	TBC1D32
ENSG00000146352.8	CLVS2
ENSG00000146374.9	RSPO3
ENSG00000146416.12	AIG1
ENSG00000146477.4	SLC22A3
ENSG00000150471.11	ADGRL3
ENSG00000151005.3	TKTL2
ENSG00000151388.6	ADAMTS12
ENSG00000151623.10	NR3C2
ENSG00000151914.13	DST
ENSG00000152034.6	MCHR2
ENSG00000152580.8	IGSF10
ENSG00000152583.8	SPARCL1
ENSG00000152822.9	GRM1
ENSG00000152894.10	PTPRK
ENSG00000152932.6	RAB3C
ENSG00000153015.11	CWC27
ENSG00000153046.13	CDYL
ENSG00000153064.7	BANK1
ENSG00000153071.10	DAB2
ENSG00000153113.19	CAST
ENSG00000153802.7	TMPRSS11D
ENSG00000153814.7	JAZF1
ENSG00000153922.6	CHD1
ENSG00000154162.9	CDH12
ENSG00000155511.13	GRIA1
ENSG00000155545.15	MIER3
ENSG00000155849.11	ELMO1
ENSG00000156564.8	LRFN2
ENSG00000156976.10	EIF4A2
ENSG00000157404.11	KIT
ENSG00000157765.7	SLC34A2
ENSG00000157927.12	RADIL
ENSG00000158373.7	HIST1H2BD
ENSG00000158402.14	CDC25C
ENSG00000158406.2	HIST1H4H
ENSG00000158458.15	NRG2
ENSG00000159788.14	RGS12
ENSG00000160867.10	FGFR4
ENSG00000161021.7	MAML1
ENSG00000163106.6	HPGDS
ENSG00000163110.10	PDLIM5
ENSG00000163285.7	GABRG1
ENSG00000163312.6	HELQ
ENSG00000163558.8	PRKCI
ENSG00000163590.9	PPM1L
ENSG00000163625.11	WDFY3
ENSG00000163629.8	PTPN13
ENSG00000163631.12	ALB
ENSG00000163655.11	GMPS
ENSG00000163659.8	TIPARP
ENSG00000163660.7	CCNL1
ENSG00000163982.5	OTOP1
ENSG00000163995.14	ABLIM2
ENSG00000164175.10	SLC45A2
ENSG00000164199.11	ADGRV1
ENSG00000164256.5	PRDM9
ENSG00000164307.8	ERAP1
ENSG00000164318.13	EGFLAM
ENSG00000164327.8	RICTOR
ENSG00000164330.12	EBF1
ENSG00000164362.14	TERT
ENSG00000164379.4	FOXQ1
ENSG00000164398.8	ACSL6
ENSG00000164438.5	TLX3
ENSG00000164465.14	DCBLD1
ENSG00000164484.7	TMEM200A
ENSG00000164588.4	HCN1
ENSG00000165671.14	NSD1
ENSG00000166278.10	C2
ENSG00000168298.4	HIST1H1E
ENSG00000168310.6	IRF2
ENSG00000168421.8	RHOH
ENSG00000168594.11	ADAM29
ENSG00000168685.10	IL7R
ENSG00000168743.8	NPNT
ENSG00000168769.8	TET2
ENSG00000168830.6	HTR1E
ENSG00000168843.9	FSTL5
ENSG00000168903.8	BTNL3
ENSG00000168924.10	LETM1
ENSG00000169194.5	IL13
ENSG00000169282.13	KCNAB1
ENSG00000169435.9	RASSF6
ENSG00000169676.4	DRD5
ENSG00000170185.5	USP38
ENSG00000170234.8	PWWP2A
ENSG00000170927.10	PKHD1
ENSG00000171368.10	TPPP
ENSG00000171495.12	MROH2B
ENSG00000171509.11	RXFP1
ENSG00000171522.5	PTGER4
ENSG00000171560.10	FGA
ENSG00000171757.11	LRRC34
ENSG00000172115.4	CYCS
ENSG00000172238.3	ATOH1
ENSG00000172239.9	PAIP1
ENSG00000172348.10	RCAN2
ENSG00000172403.6	SYNPO2
ENSG00000172493.16	AFF1
ENSG00000172578.7	KLHL6
ENSG00000172869.10	DMXL1
ENSG00000173040.8	EVC2
ENSG00000173597.4	SULT1B1
ENSG00000173950.11	XXYLT1
ENSG00000174808.7	BTC
ENSG00000174963.13	ZIC4
ENSG00000175003.8	SLC22A1
ENSG00000176049.11	JAKMIP2
ENSG00000176783.10	RUFY1
ENSG00000177565.11	TBL1XR1
ENSG00000177694.10	NAALADL2
ENSG00000178053.13	MLF1
ENSG00000178084.1	HTR3C
ENSG00000178403.3	NEUROG2
ENSG00000179344.12	HLA-DQB1
ENSG00000180573.8	HIST1H2AC
ENSG00000180596.7	HIST1H2BC
ENSG00000180822.7	PSMG4
ENSG00000181163.9	NPM1
ENSG00000181215.8	C4orf50
ENSG00000181449.2	SOX2
ENSG00000181788.3	SIAH2
ENSG00000182168.10	UNC5C
ENSG00000182631.5	RXFP3
ENSG00000183258.7	DDX41
ENSG00000183439.5	TRIM61
ENSG00000183783.6	KCTD8
ENSG00000184305.10	CCSER1
ENSG00000184357.3	HIST1H1B
ENSG00000184584.8	TMEM173
ENSG00000184985.12	SORCS2
ENSG00000185002.5	RFX6
ENSG00000185261.9	KIAA0825
ENSG00000185345.14	PRKN
ENSG00000186625.9	KATNA1
ENSG00000187054.10	TMPRSS11A
ENSG00000187653.10	TMSB4XP8
ENSG00000187678.8	SPRY4
ENSG00000187772.6	LIN28B
ENSG00000187837.2	HIST1H1C
ENSG00000188107.9	EYS
ENSG00000188517.10	COL25A1
ENSG00000189184.7	PCDH18
ENSG00000196083.5	IL1RAP
ENSG00000196126.6	HLA-DRB1
ENSG00000196159.7	FAT4
ENSG00000196344.7	ADH7
ENSG00000196569.7	LAMA2
ENSG00000196586.9	MYO6
ENSG00000196616.8	ADH1B
ENSG00000196735.7	HLA-DQA1
ENSG00000196787.2	HIST1H2AG
ENSG00000197081.8	IGF2R
ENSG00000197409.6	HIST1H3D
ENSG00000197415.7	VEPH1
ENSG00000197442.8	MAP3K5
ENSG00000197584.7	KCNMB2
ENSG00000198099.4	ADH4
ENSG00000198286.5	CARD11
ENSG00000198502.5	HLA-DRB5
ENSG00000203734.7	ECT2L
ENSG00000204209.6	DAXX
ENSG00000204287.9	HLA-DRA
ENSG00000204290.6	BTNL2
ENSG00000204301.5	NOTCH4
ENSG00000204314.6	PRRT1
ENSG00000204315.3	FKBPL
ENSG00000204344.10	STK19
ENSG00000204386.6	NEU1
ENSG00000204387.8	C6orf48
ENSG00000204396.6	VWA7
ENSG00000204435.9	CSNK2B
ENSG00000204444.6	APOM
ENSG00000204463.8	BAG6
ENSG00000204475.5	NCR3
ENSG00000204520.8	MICA
ENSG00000204531.11	POU5F1
ENSG00000204536.9	CCHCR1
ENSG00000204540.6	PSORS1C1
ENSG00000204542.2	C6orf15
ENSG00000204616.6	TRIM31
ENSG00000204618.4	RNF39
ENSG00000204642.9	HLA-F
ENSG00000204644.5	ZFP57
ENSG00000204655.7	MOG
ENSG00000204687.3	MAS1L
ENSG00000204713.6	TRIM27
ENSG00000204764.8	RANBP17
ENSG00000206503.7	HLA-A
ENSG00000213066.7	FGFR1OP
ENSG00000213079.5	SCAF8
ENSG00000214922.5	HLA-F-AS1
ENSG00000218336.3	TENM3
ENSG00000223865.6	HLA-DPB1
ENSG00000224557.3	HLA-DPB2
ENSG00000224586.2	GPX5
ENSG00000227507.2	LTB
ENSG00000227725.2	GCOM2
ENSG00000227766.1
ENSG00000228078.1	HLA-U
ENSG00000228432.1	DHFRP2
ENSG00000228789.2	HCG22
ENSG00000231226.1	TRIM31-AS1
ENSG00000231654.1	RPS6KA2-AS1
ENSG00000232629.4	HLA-DQB2
ENSG00000232810.3	TNF
ENSG00000233916.1	ZDHHC20P1
ENSG00000234745.5	HLA-B
ENSG00000235238.1	SUMO2P1
ENSG00000239389.3	PCDHA13
ENSG00000240764.2	PCDHGC5
ENSG00000241106.2	HLA-DOB
ENSG00000244405.3	ETV5
ENSG00000248144.1	ADH1C
ENSG00000249915.3	PDCD6
ENSG00000270141.2	TERC
ENSG00000272168.1	CASC15
ENSG00000001626.10	CFTR
ENSG00000002746.10	HECW1
ENSG00000004948.9	CALCR
ENSG00000005249.8	PRKAR2B
ENSG00000006453.9	BAIAP2L1
ENSG00000008513.10	ST3GAL1
ENSG00000011405.9	PIK3C2A
ENSG00000019144.12	PHLDB1
ENSG00000023171.10	GRAMD1B
ENSG00000023445.9	BIRC3
ENSG00000026103.15	FAS
ENSG00000033327.8	GAB2
ENSG00000035681.3	NSMAF
ENSG00000036448.5	MYOM2
ENSG00000038945.10	MSR1
ENSG00000041982.10	TNC
ENSG00000046889.14	PREX2
ENSG00000049540.12	ELN
ENSG00000050327.10	ARHGEF5
ENSG00000050555.13	LAMC3
ENSG00000055609.13	KMT2C
ENSG00000057608.12	GDI2
ENSG00000059377.11	TBXAS1
ENSG00000064201.11	TSPAN32
ENSG00000065883.10	CDK13
ENSG00000066468.16	FGFR2
ENSG00000067057.12	PFKP
ENSG00000067082.10	KLF6
ENSG00000069206.11	ADAM7
ENSG00000070756.9	PABPC1
ENSG00000072401.10	UBE2D1
ENSG00000072952.14	MRVI1
ENSG00000073921.13	PICALM
ENSG00000074266.13	EED
ENSG00000075223.9	SEMA3C
ENSG00000076641.4	PAG1
ENSG00000076685.14	NT5C2
ENSG00000077150.13	NFKB2
ENSG00000077498.8	TYR
ENSG00000077514.4	POLD3
ENSG00000077782.15	FGFR1
ENSG00000078053.12	AMPH
ENSG00000078403.12	MLLT10
ENSG00000078674.13	PCM1
ENSG00000079102.12	RUNX1T1
ENSG00000083067.18	TRPM3
ENSG00000083168.5	KAT6A
ENSG00000085563.10	ABCB1
ENSG00000091138.8	SLC26A3
ENSG00000091656.11	ZFHX4
ENSG00000095587.8	TLL2
ENSG00000095787.17	WAC
ENSG00000096968.8	JAK2
ENSG00000097007.13	ABL1
ENSG00000099204.14	ABLIM1
ENSG00000099810.14	MTAP
ENSG00000104290.6	FZD3
ENSG00000104320.9	NBN
ENSG00000104324.11	CPQ
ENSG00000104365.9	IKBKB
ENSG00000104408.5	EIF3E
ENSG00000104419.10	NDRG1
ENSG00000104447.7	TRPS1
ENSG00000104499.2	GML
ENSG00000104517.8	UBR5
ENSG00000104537.12	ANXA13
ENSG00000104613.7	INTS10
ENSG00000104689.5	TNFRSF10A
ENSG00000104755.10	ADAM2
ENSG00000105810.5	CDK6
ENSG00000105851.6	PIK3CG
ENSG00000105894.7	PTN
ENSG00000105976.10	MET
ENSG00000105989.4	WNT2
ENSG00000106436.4	MYL10
ENSG00000106462.6	EZH2
ENSG00000106571.8	GLI3
ENSG00000106615.5	RHEB
ENSG00000106688.7	SLC1A1
ENSG00000106714.13	CNTNAP3
ENSG00000106772.13	PRUNE2
ENSG00000106804.6	C5
ENSG00000106829.14	TLE4
ENSG00000106952.3	TNFSF8
ENSG00000107099.11	DOCK8
ENSG00000107105.10	ELAVL2
ENSG00000107485.11	GATA3
ENSG00000107581.8	EIF3A
ENSG00000107611.10	CUBN
ENSG00000107669.13	ATE1
ENSG00000107731.8	UNC5B
ENSG00000107736.15	CDH23
ENSG00000107779.7	BMPR1A
ENSG00000107796.8	ACTA2
ENSG00000107807.8	TLX1
ENSG00000107815.3	TWNK
ENSG00000107882.7	SUFU
ENSG00000107890.12	ANKRD26
ENSG00000107902.9	LHPP
ENSG00000107929.10	LARP4B
ENSG00000107960.6	STN1
ENSG00000108001.9	EBF3
ENSG00000108018.11	SORCS1
ENSG00000108021.15	TASOR2
ENSG00000108055.9	SMC3
ENSG00000108091.10	CCDC6
ENSG00000108175.12	ZMIZ1
ENSG00000109906.9	ZBTB16
ENSG00000110046.8	ATG2A
ENSG00000110076.14	NRXN2
ENSG00000110092.3	CCND1
ENSG00000110148.5	CCKBR
ENSG00000110367.7	DDX6
ENSG00000110395.4	CBL
ENSG00000110619.12	CARS
ENSG00000110665.7	C11orf21
ENSG00000110713.11	NUP98
ENSG00000110723.7	EXPH5
ENSG00000110768.7	GTF2H1
ENSG00000110777.7	POU2AF1
ENSG00000118058.16	KMT2A
ENSG00000119335.12	SET
ENSG00000119397.12	CNTRL
ENSG00000119414.7	PPP6C
ENSG00000119508.13	NR4A3
ENSG00000119917.9	IFIT3
ENSG00000119919.9	NKX2-3
ENSG00000119927.9	GPAM
ENSG00000119950.16	MXI1
ENSG00000120217.9	CD274
ENSG00000120616.11	EPC1
ENSG00000120899.13	PTK2B
ENSG00000122641.9	INHBA
ENSG00000122694.11	GLIPR2
ENSG00000122778.5	KIAA1549
ENSG00000122779.12	TRIM24
ENSG00000122870.7	BICC1
ENSG00000122877.9	EGR2
ENSG00000123124.9	WWP1
ENSG00000124920.9	MYRF
ENSG00000124942.9	AHNAK
ENSG00000126233.1	SLURP1
ENSG00000126522.12	ASL
ENSG00000126524.5	SBDS
ENSG00000126883.12	NUP214
ENSG00000127083.7	OMD
ENSG00000127412.2	TRPV5
ENSG00000127914.12	AKAP9
ENSG00000127946.12	HIP1
ENSG00000127947.11	PTPN12
ENSG00000127957.12	PMS2P3
ENSG00000128512.15	DOCK4
ENSG00000128513.10	POT1
ENSG00000128536.11	CDHR3
ENSG00000128602.5	SMO
ENSG00000129152.3	MYOD1
ENSG00000129422.9	MTUS1
ENSG00000130226.12	DPP6
ENSG00000130592.9	LSP1
ENSG00000130595.12	TNNT3
ENSG00000130635.11	COL5A1
ENSG00000130649.5	CYP2E1
ENSG00000130653.11	PNPLA7
ENSG00000130675.10	MNX1
ENSG00000130958.7	SLC35D2
ENSG00000131620.13	ANO1
ENSG00000131668.9	BARX1
ENSG00000132259.8	CNGA4
ENSG00000132294.9	EFR3A
ENSG00000132437.13	DDC
ENSG00000132554.15	RGS22
ENSG00000133812.10	SBF2
ENSG00000133895.10	MEN1
ENSG00000134574.7	DDB2
ENSG00000134817.9	APLNR
ENSG00000135185.7	TMEM243
ENSG00000135218.13	CD36
ENSG00000135363.7	LMO2
ENSG00000136205.12	TNS3
ENSG00000136286.10	MYO1G
ENSG00000136754.12	ABI1
ENSG00000136770.6	DNAJC1
ENSG00000136826.10	KLF4
ENSG00000136842.9	TMOD1
ENSG00000136848.12	DAB2IP
ENSG00000136869.13	TLR4
ENSG00000136932.9	TRMO
ENSG00000136936.6	XPA
ENSG00000136997.10	MYC
ENSG00000137040.8	RANBP6
ENSG00000137090.7	DMRT1
ENSG00000137497.13	NUMA1
ENSG00000137673.4	MMP7
ENSG00000137674.3	MMP20
ENSG00000137745.7	MMP13
ENSG00000138109.9	CYP2C9
ENSG00000138193.10	PLCE1
ENSG00000138311.11	ZNF365
ENSG00000138336.8	TET1
ENSG00000140396.8	NCOA2
ENSG00000146648.11	EGFR
ENSG00000146809.8	ASB15
ENSG00000146839.14	ZAN
ENSG00000146904.4	EPHA1
ENSG00000147408.10	CSGALNACT1
ENSG00000147526.15	TACC1
ENSG00000147548.12	NSD3
ENSG00000147596.3	PRDM14
ENSG00000147655.6	RSPO2
ENSG00000147677.6	EIF3H
ENSG00000147679.7	UTP23
ENSG00000147684.3	NDUFB9
ENSG00000147697.4	GSDMC
ENSG00000147724.7	FAM135B
ENSG00000147862.10	NFIB
ENSG00000147883.9	CDKN2B
ENSG00000147889.12	CDKN2A
ENSG00000148053.11	NTRK2
ENSG00000148120.10	C9orf3
ENSG00000148156.6	ACTL7B
ENSG00000148396.14	SEC16A
ENSG00000148400.9	NOTCH1
ENSG00000148426.8	PROSER2
ENSG00000148468.12	FAM171A1
ENSG00000148482.7	SLC39A12
ENSG00000148498.11	PARD3
ENSG00000148702.10	HABP2
ENSG00000148734.7	NPFFR1
ENSG00000148737.11	TCF7L2
ENSG00000148773.8	MKI67
ENSG00000148795.5	CYP17A1
ENSG00000148848.10	ADAM12
ENSG00000148948.3	LRRC4C
ENSG00000148985.15	PGAP2
ENSG00000149084.7	HSD17B12
ENSG00000149177.8	PTPRJ
ENSG00000149196.11	HIKESHI
ENSG00000149201.5	CCDC81
ENSG00000149257.9	SERPINH1
ENSG00000149305.2	HTR3B
ENSG00000149311.13	ATM
ENSG00000149485.12	FADS1
ENSG00000149972.6	CNTN5
ENSG00000150275.13	PCDH15
ENSG00000150347.10	ARID5B
ENSG00000150672.12	DLG2
ENSG00000150687.7	PRSS23
ENSG00000150867.9	PIP4K2A
ENSG00000151150.16	ANK3
ENSG00000151240.11	DIP2C
ENSG00000151348.9	EXT2
ENSG00000151461.15	UPF2
ENSG00000151532.9	VTI1A
ENSG00000152402.6	GUCY1A2
ENSG00000153310.14	FAM49B
ENSG00000153707.11	PTPRD
ENSG00000153956.11	CACNA2D1
ENSG00000154188.5	ANGPT1
ENSG00000154415.3	PPP1R3A
ENSG00000154438.3	ASZ1
ENSG00000154582.12	ELOC
ENSG00000155087.3	ODF1
ENSG00000155189.7	AGPAT5
ENSG00000155287.6	SLC25A28
ENSG00000155629.10	PIK3AP1
ENSG00000155660.6	PDIA4
ENSG00000155897.5	ADCY8
ENSG00000156006.4	NAT2
ENSG00000156011.12	PSD3
ENSG00000156052.6	GNAQ
ENSG00000156521.9	TYSND1
ENSG00000156650.8	KAT6B
ENSG00000156687.6	UNC5D
ENSG00000156804.3	FBXO32
ENSG00000157168.14	NRG1
ENSG00000157219.3	HTR5A
ENSG00000157613.6	CREB3L1
ENSG00000157764.8	BRAF
ENSG00000158079.10	PTPDC1
ENSG00000158169.7	FANCC
ENSG00000158528.7	PPP1R9A
ENSG00000158555.10	GDPD5
ENSG00000158560.10	DYNC1I1
ENSG00000158669.7	GPAT4
ENSG00000159167.7	STC1
ENSG00000159784.13	FAM131B
ENSG00000160271.10	RALGDS
ENSG00000160613.8	PCSK7
ENSG00000160957.8	RECQL4
ENSG00000162231.9	NXF1
ENSG00000162344.3	FGF19
ENSG00000164683.12	HEY1
ENSG00000164692.13	COL1A2
ENSG00000164695.4	CHMP4C
ENSG00000164715.5	LMTK2
ENSG00000164741.10	DLC1
ENSG00000164742.10	ADCY1
ENSG00000164749.7	HNF4G
ENSG00000164754.8	RAD21
ENSG00000164756.8	SLC30A8
ENSG00000164796.13	CSMD3
ENSG00000164919.6	COX6C
ENSG00000164935.2	DCSTAMP
ENSG00000164985.10	PSIP1
ENSG00000165025.10	SYK
ENSG00000165115.10	KIF27
ENSG00000165119.14	HNRNPK
ENSG00000165125.13	TRPV6
ENSG00000165323.11	FAT3
ENSG00000165392.5	WRN
ENSG00000165406.11	2008-03-01
ENSG00000165699.9	TSC1
ENSG00000165731.13	RET
ENSG00000165868.8	HSPA12A
ENSG00000166341.6	DCHS1
ENSG00000166387.7	PPFIBP2
ENSG00000166407.9	LMO1
ENSG00000167244.13	IGF2
ENSG00000167653.4	PSCA
ENSG00000167985.2	SDHAF2
ENSG00000168014.12	C2CD3
ENSG00000168092.9	PAFAH1B2
ENSG00000168172.4	HOOK3
ENSG00000169085.7	VXN
ENSG00000169436.12	COL22A1
ENSG00000169925.12	BRD3
ENSG00000170381.8	SEMA3E
ENSG00000170759.10	KIF5B
ENSG00000170775.2	GPR37
ENSG00000170791.13	CHCHD7
ENSG00000170983.3	LINC00208
ENSG00000171206.9	TRIM8
ENSG00000171219.8	CDC42BPG
ENSG00000171316.7	CHD7
ENSG00000171798.13	KNDC1
ENSG00000171843.11	MLLT3
ENSG00000171862.5	PTEN
ENSG00000172273.8	HINFP
ENSG00000172409.5	CLP1
ENSG00000172680.1	MOS
ENSG00000172803.13	SNX32
ENSG00000172818.5	OVOL1
ENSG00000172987.8	HPSE2
ENSG00000173068.13	BNC2
ENSG00000173077.10	2001-12-01
ENSG00000173114.8	LRRN3
ENSG00000173120.10	KDM2A
ENSG00000173273.11	TNKS
ENSG00000174226.4	SNX31
ENSG00000174469.13	CNTNAP2
ENSG00000174482.6	LINGO2
ENSG00000174669.7	SLC29A2
ENSG00000174775.12	HRAS
ENSG00000175029.12	CTBP2
ENSG00000175164.9	ABO
ENSG00000175224.12	ATG13
ENSG00000175264.3	CHST1
ENSG00000175806.10	MSRA
ENSG00000176399.3	DMRTA1
ENSG00000176406.16	RIMS2
ENSG00000176566.3	DCAF4L2
ENSG00000176595.3	KBTBD11
ENSG00000177409.7	SAMD9L
ENSG00000178105.5	DDX10
ENSG00000178764.6	ZHX2
ENSG00000178919.7	FOXE1
ENSG00000179603.13	GRM8
ENSG00000180176.10	TH
ENSG00000180644.6	PRF1
ENSG00000180938.5	ZNF572
ENSG00000180988.2	OR52N2
ENSG00000181690.3	PLAG1
ENSG00000182158.10	CREB3L2
ENSG00000182197.6	EXT1
ENSG00000182348.5	ZNF804B
ENSG00000182759.3	MAFA
ENSG00000182771.13	GRID1
ENSG00000183117.13	CSMD1
ENSG00000183230.12	CTNNA3
ENSG00000183269.5	OR52E8
ENSG00000183605.12	SFXN4
ENSG00000183734.4	ASCL2
ENSG00000183908.5	LRRC55
ENSG00000184156.11	KCNQ3
ENSG00000184384.9	MAML2
ENSG00000184923.8	NUTM2A
ENSG00000184937.8	WT1
ENSG00000184956.11	MUC6
ENSG00000185697.12	MYBL1
ENSG00000185737.8	NRG3
ENSG00000185811.12	IKZF1
ENSG00000185920.11	PTCH1
ENSG00000185940.9	KRTAP5-5
ENSG00000186051.4	TAL2
ENSG00000186174.8	BCL9L
ENSG00000186350.8	RXRA
ENSG00000186472.15	PCLO
ENSG00000186940.6	CHCHD2P9
ENSG00000187049.5	TMEM216
ENSG00000187164.13	SHTN1
ENSG00000187239.12	FNBP1
ENSG00000187240.9	DYNC2H1
ENSG00000187391.13	MAGI2
ENSG00000187398.7	LUZP2
ENSG00000187735.8	TCEA1
ENSG00000188199.6	NUTM2B
ENSG00000188487.7	INSC
ENSG00000189056.9	RELN
ENSG00000189057.6	FAM111B
ENSG00000196092.8	PAX5
ENSG00000196167.5	COLCA1
ENSG00000196233.7	LCOR
ENSG00000196367.8	TRRAP
ENSG00000196411.5	EPHB4
ENSG00000196914.4	ARHGEF12
ENSG00000197157.6	SND1
ENSG00000197177.11	ADGRA1
ENSG00000197646.6	PDCD1LG2
ENSG00000197771.8	MCMBP
ENSG00000197993.3	KEL
ENSG00000198074.5	AKR1B10
ENSG00000198728.6	LDB1
ENSG00000198788.7	MUC2
ENSG00000198822.6	GRM3
ENSG00000198915.7	RASGEF1A
ENSG00000203837.4	PNLIPRP3
ENSG00000204291.6	COL15A1
ENSG00000204370.4	SDHD
ENSG00000205038.7	PKHD1L1
ENSG00000214290.3	COLCA2
ENSG00000214765.4	SEPT7P2
ENSG00000215262.3	KCNU1
ENSG00000221818.4	EBF2
ENSG00000221829.5	FANCG
ENSG00000224596.3	ZMIZ1-AS1
ENSG00000225830.6	ERCC6
ENSG00000229140.4	CCDC26
ENSG00000231298.2	MANCR
ENSG00000237489.2	C10orf143
ENSG00000240498.2	CDKN2B-AS1
ENSG00000246228.2	CASC8
ENSG00000249859.3	PVT1
ENSG00000250305.4	TRMT9B
ENSG00000251191.3	LINC00589
ENSG00000253570.1	RNF5P1
ENSG00000257923.5	CUX1
ENSG00000002016.12	RAD52
ENSG00000005339.8	CREBBP
ENSG00000005810.13	MYCBP2
ENSG00000006432.11	MAP3K9
ENSG00000007174.13	DNAH9
ENSG00000007237.14	GAS7
ENSG00000012504.9	NR1H4
ENSG00000013503.5	POLR3B
ENSG00000015133.14	CCDC88C
ENSG00000018236.10	CNTN1
ENSG00000020426.6	MNAT1
ENSG00000021645.13	NRXN3
ENSG00000023516.7	AKAP11
ENSG00000029725.12	RABEP1
ENSG00000033030.9	ZCCHC8
ENSG00000034152.14	MAP2K3
ENSG00000039068.14	CDH1
ENSG00000040199.14	PHLPP2
ENSG00000048462.6	TNFRSF17
ENSG00000048471.9	SNX29
ENSG00000049130.9	KITLG
ENSG00000050405.9	LIMA1
ENSG00000050820.12	BCAR1
ENSG00000051108.10	HERPUD1
ENSG00000054654.11	SYNE2
ENSG00000054983.12	GALC
ENSG00000060140.4	STYK1
ENSG00000060237.12	WNK1
ENSG00000060709.9	RIMBP2
ENSG00000062524.11	LTK
ENSG00000064270.8	ATP2C2
ENSG00000065320.4	NTN1
ENSG00000065361.10	ERBB3
ENSG00000065559.10	MAP2K4
ENSG00000066084.8	DIP2B
ENSG00000066117.10	SMARCD1
ENSG00000066455.8	GOLGA5
ENSG00000066933.11	MYO9A
ENSG00000067798.9	NAV3
ENSG00000067955.9	CBFB
ENSG00000069431.6	ABCC9
ENSG00000070366.9	SMG6
ENSG00000070367.11	EXOC5
ENSG00000072041.12	SLC6A15
ENSG00000073060.11	SCARB1
ENSG00000073614.7	KDM5A
ENSG00000073712.9	FERMT2
ENSG00000073910.15	FRY
ENSG00000074590.9	NUAK1
ENSG00000074755.10	ZZEF1
ENSG00000078237.4	TIGAR
ENSG00000080603.12	SRCAP
ENSG00000080644.11	CHRNA3
ENSG00000080824.14	HSP90AA1
ENSG00000082805.15	ERC1
ENSG00000083093.5	PALB2
ENSG00000083520.10	DIS3
ENSG00000083799.13	CYLD
ENSG00000084444.9	FAM234B
ENSG00000087245.8	MMP2
ENSG00000087494.11	PTHLH
ENSG00000088386.11	SLC15A1
ENSG00000088992.13	TESC
ENSG00000089094.12	KDM2B
ENSG00000089225.15	TBX5
ENSG00000089234.11	BRAP
ENSG00000089250.14	NOS1
ENSG00000089280.14	FUS
ENSG00000090060.13	PAPOLA
ENSG00000090615.8	GOLGA3
ENSG00000090863.7	GLG1
ENSG00000091592.11	NLRP1
ENSG00000092067.5	CEBPE
ENSG00000092068.14	SLC7A8
ENSG00000100503.19	NIN
ENSG00000100504.12	PYGL
ENSG00000100564.4	PIGH
ENSG00000100604.8	CHGA
ENSG00000100625.8	SIX4
ENSG00000100644.12	HIF1A
ENSG00000100697.10	DICER1
ENSG00000100721.6
ENSG00000100731.11	PCNX1
ENSG00000100814.13	CCNB1IP1
ENSG00000100815.8	TRIP11
ENSG00000100906.6	NFKBIA
ENSG00000100941.4	PNN
ENSG00000102452.11	NALCN
ENSG00000102554.9	KLF5
ENSG00000102738.6	MRPS31
ENSG00000102755.6	FLT1
ENSG00000102804.10	TSC22D1
ENSG00000102974.10	CTCF
ENSG00000102977.9	ACD
ENSG00000103043.10	VAC14
ENSG00000103126.10	AXIN1
ENSG00000103184.7	SEC14L5
ENSG00000103197.12	TSC2
ENSG00000103264.11	FBXO31
ENSG00000103460.12	TOX3
ENSG00000103472.5	RRN3P2
ENSG00000103522.11	IL21R
ENSG00000103546.14	SLC6A2
ENSG00000103657.9	HERC1
ENSG00000103995.9	CEP152
ENSG00000104044.11	OCA2
ENSG00000104055.10	TGM5
ENSG00000104081.9	BMF
ENSG00000104731.9	KLHDC4
ENSG00000108839.7	ALOX12
ENSG00000108953.12	YWHAE
ENSG00000110799.9	VWF
ENSG00000110841.9	PPFIBP1
ENSG00000110975.4	SYT10
ENSG00000110987.4	BCL7A
ENSG00000111144.5	LTA4H
ENSG00000111145.3	ELK3
ENSG00000111252.6	SH2B3
ENSG00000111271.10	ACAD10
ENSG00000111275.8	ALDH2
ENSG00000111276.6	CDKN1B
ENSG00000111300.5	NAA25
ENSG00000111452.8	ADGRD1
ENSG00000111642.10	CHD4
ENSG00000111671.5	SPSB2
ENSG00000118898.11	PPL
ENSG00000118946.7	PCDH17
ENSG00000118971.3	CCND2
ENSG00000119689.10	DLST
ENSG00000120457.7	KCNJ5
ENSG00000120694.15	HSPH1
ENSG00000120800.4	UTP20
ENSG00000121335.10	PRB2
ENSG00000121741.12	ZMYM2
ENSG00000122025.10	FLT3
ENSG00000122257.14	RBBP6
ENSG00000123094.11	RASSF8
ENSG00000123268.4	ATF1
ENSG00000123364.3	HOXC13
ENSG00000123388.4	HOXC11
ENSG00000125255.5	SLC10A2
ENSG00000125257.9	ABCC4
ENSG00000125378.11	BMP4
ENSG00000125414.14	MYH2
ENSG00000125952.14	MAX
ENSG00000126217.16	MCF2L
ENSG00000126746.13	ZNF384
ENSG00000126749.10	EMG1
ENSG00000126777.13	KTN1
ENSG00000126778.7	SIX1
ENSG00000127152.13	BCL11B
ENSG00000127329.10	PTPRB
ENSG00000127580.11	WDR24
ENSG00000127863.11	TNFRSF19
ENSG00000128438.6	TBC1D27P
ENSG00000128487.12	SPECC1
ENSG00000128731.11	HERC2
ENSG00000128829.7	EIF2AK4
ENSG00000128918.10	ALDH1A2
ENSG00000128944.9	KNSTRN
ENSG00000129204.12	USP6
ENSG00000129244.4	ATP1B2
ENSG00000129474.11	AJUBA
ENSG00000129514.4	FOXA1
ENSG00000129521.9	EGLN3
ENSG00000129993.10	CBFA2T3
ENSG00000130779.15	CLIP1
ENSG00000131323.10	TRAF3
ENSG00000131653.8	TRAF7
ENSG00000132932.12	ATP8A2
ENSG00000132938.14	MTUS2
ENSG00000132958.13	TPTE2
ENSG00000132964.7	CDK8
ENSG00000133083.10	DCLK1
ENSG00000133104.8	SPART
ENSG00000133392.12	MYH11
ENSG00000133393.8	FOPNL
ENSG00000133639.3	BTG1
ENSG00000133640.14	LRRIQ1
ENSG00000133687.11	TMTC1
ENSG00000133703.7	KRAS
ENSG00000134532.11	SOX5
ENSG00000134538.2	SLCO1B1
ENSG00000134871.13	COL4A2
ENSG00000134882.11	UBAC2
ENSG00000134899.13	ERCC5
ENSG00000134909.14	ARHGAP32
ENSG00000134954.10	ETS1
ENSG00000135100.13	HNF1A
ENSG00000135111.10	TBX3
ENSG00000135446.12	CDK4
ENSG00000135476.7	ESPL1
ENSG00000135503.8	ACVR1B
ENSG00000135679.17	MDM2
ENSG00000136014.7	USP44
ENSG00000136040.4	PLXNC1
ENSG00000136160.10	EDNRB
ENSG00000136167.9	LCP1
ENSG00000136352.13	NKX2-1
ENSG00000137766.12	UNC13C
ENSG00000137801.9	THBS1
ENSG00000137812.15	KNL1
ENSG00000137845.10	ADAM10
ENSG00000137869.9	CYP19A1
ENSG00000137875.4	BCL2L10
ENSG00000138592.9	USP8
ENSG00000139083.6	ETV6
ENSG00000139116.13	KIF21A
ENSG00000139144.5	PIK3C2G
ENSG00000139163.11	ETNK1
ENSG00000139211.5	AMIGO2
ENSG00000139219.13	COL2A1
ENSG00000139263.7	LRIG3
ENSG00000139287.8	TPH2
ENSG00000139324.7	TMTC3
ENSG00000139329.4	LUM
ENSG00000139364.6	TMEM132B
ENSG00000139372.10	TDG
ENSG00000139618.10	BRCA2
ENSG00000139625.8	MAP3K12
ENSG00000139687.9	RB1
ENSG00000139880.15	CDH24
ENSG00000140009.14	ESR2
ENSG00000140025.11	EFCAB11
ENSG00000140157.10	NIPA2
ENSG00000140199.7	SLC12A6
ENSG00000140262.13	TCF12
ENSG00000140350.11	ANP32A
ENSG00000140374.11	ETFA
ENSG00000140464.15	PML
ENSG00000140470.9	ADAMTS17
ENSG00000140479.12	PCSK6
ENSG00000140538.12	NTRK3
ENSG00000140557.7	ST8SIA2
ENSG00000140577.11	CRTC3
ENSG00000140718.14	FTO
ENSG00000140836.10	ZFHX3
ENSG00000140937.9	CDH11
ENSG00000140945.11	CDH13
ENSG00000140968.6	IRF8
ENSG00000140995.12	DEF8
ENSG00000141027.16	NCOR1
ENSG00000141127.10	PRPSAP2
ENSG00000141252.15	VPS53
ENSG00000141506.9	PIK3R5
ENSG00000141510.11	TP53
ENSG00000142208.11	AKT1
ENSG00000149948.9	HMGA2
ENSG00000150394.9	CDH8
ENSG00000150893.9	FREM2
ENSG00000150907.6	FOXO1
ENSG00000151136.10	BTBD11
ENSG00000151229.8	SLC2A13
ENSG00000151233.6	GXYLT1
ENSG00000151320.6	AKAP6
ENSG00000151322.14	NPAS3
ENSG00000151490.9	PTPRO
ENSG00000151572.12	ANO4
ENSG00000151702.12	FLI1
ENSG00000151746.9	BICD1
ENSG00000151952.10	TMEM132D
ENSG00000153789.8	FAM92B
ENSG00000154803.8	FLCN
ENSG00000155393.8	HEATR3
ENSG00000155463.8	OXA1L
ENSG00000156076.5	WIF1
ENSG00000156218.8	ADAMTSL3
ENSG00000156970.8	BUB1B
ENSG00000157353.12	FUK
ENSG00000157423.13	HYDIN
ENSG00000157456.3	CCNB2
ENSG00000158104.7	HPD
ENSG00000158486.9	DNAH3
ENSG00000159387.7	IRX6
ENSG00000161791.9	FMNL3
ENSG00000161813.16	LARP4
ENSG00000165300.6	SLITRK5
ENSG00000165379.9	LRFN5
ENSG00000165409.11	TSHR
ENSG00000165495.11	PKNOX2
ENSG00000165526.4	RPUSD4
ENSG00000165556.9	CDX2
ENSG00000165617.10	DACT1
ENSG00000165819.7	METTL3
ENSG00000165899.6	OTOGL
ENSG00000165953.5	SERPINA12
ENSG00000166069.9	TMCO5A
ENSG00000166147.9
ENSG00000166152.3	C16orf78
ENSG00000166164.11	BRD7
ENSG00000166262.11	FAM227B
ENSG00000166446.10	CDYL2
ENSG00000166473.12	PKD1L2
ENSG00000166484.15	MAPK7
ENSG00000166501.8	PRKCB
ENSG00000166509.6	CLEC3A
ENSG00000166558.6	SLC38A8
ENSG00000166710.13	B2M
ENSG00000166743.5	ACSM1
ENSG00000166825.9	ANPEP
ENSG00000166886.8	NAB2
ENSG00000166888.6	STAT6
ENSG00000166922.4	SCG5
ENSG00000166923.6	GREM1
ENSG00000166949.11	SMAD3
ENSG00000167522.10	ANKRD11
ENSG00000167523.9	SPATA33
ENSG00000167548.10	KMT2D
ENSG00000167553.10	TUBA1C
ENSG00000167693.12	NXN
ENSG00000167695.10	FAM57A
ENSG00000168367.5	LINC00917
ENSG00000168411.9	RFWD3
ENSG00000168781.17	PPIP5K1
ENSG00000169032.5	MAP2K1
ENSG00000169330.4	MINAR1
ENSG00000169375.11	SIN3A
ENSG00000169508.6	GPR183
ENSG00000169684.9	CHRNA5
ENSG00000169926.5	KLF13
ENSG00000170004.12	CHD3
ENSG00000170315.9	UBB
ENSG00000170421.7	KRT8
ENSG00000170423.8	KRT78
ENSG00000170776.15	AKAP13
ENSG00000171208.5	NETO2
ENSG00000171681.8	ATF7IP
ENSG00000171723.11	GPHN
ENSG00000172379.14	ARNT2
ENSG00000173064.6	HECTD4
ENSG00000173093.8	CCDC63
ENSG00000173157.12	ADAMTS20
ENSG00000173575.14	CHD2
ENSG00000174106.2	LEMD3
ENSG00000174197.12	MGA
ENSG00000174437.12	ATP2A2
ENSG00000174442.7	ZWILCH
ENSG00000174600.9	CMKLR1
ENSG00000174718.7	RESF1
ENSG00000175197.6	DDIT3
ENSG00000175595.10	ERCC4
ENSG00000175643.7	RMI2
ENSG00000175826.7	CTDNEP1
ENSG00000176124.7	DLEU1
ENSG00000176438.8	SYNE3
ENSG00000176463.9	SLCO3A1
ENSG00000176678.4	FOXL1
ENSG00000176915.10	ANKLE2
ENSG00000177084.12	POLE
ENSG00000177627.5	C12orf54
ENSG00000177675.4	CD163L1
ENSG00000178573.6	MAF
ENSG00000178691.6	SUZ12
ENSG00000179094.9
ENSG00000179104.4	TMTC2
ENSG00000179295.11	PTPN11
ENSG00000179314.9	WSCD1
ENSG00000179335.14	CLK3
ENSG00000179361.13	ARID3B
ENSG00000179362.10	HMGN2P46
ENSG00000179399.9	GPC5
ENSG00000179455.6	MKRN3
ENSG00000179520.6	SLC17A8
ENSG00000179583.13	CIITA
ENSG00000179588.4	ZFPM1
ENSG00000179715.8	PCED1B
ENSG00000179889.14	PDXDC1
ENSG00000181222.10	POLR2A
ENSG00000181827.10	RFX7
ENSG00000182054.5	IDH2
ENSG00000182185.14	RAD51B
ENSG00000182511.7	FES
ENSG00000183098.6	GPC6
ENSG00000183454.9	GRIN2A
ENSG00000183715.9	OPCML
ENSG00000183722.7	LHFPL6
ENSG00000183828.10	NUDT14
ENSG00000184226.10	PCDH9
ENSG00000184304.10	PRKD1
ENSG00000184507.11	NUTM1
ENSG00000184564.8	SLITRK6
ENSG00000184650.5	ODF4
ENSG00000185324.17	CDK10
ENSG00000185338.4	SOCS1
ENSG00000185650.8	ZFP36L1
ENSG00000185823.2	NPAP1
ENSG00000186081.7	KRT5
ENSG00000186184.11	POLR1D
ENSG00000186469.4	GNG2
ENSG00000187621.10	TCL6
ENSG00000187741.10	FANCA
ENSG00000187950.4	OVCH1
ENSG00000188266.9	HYKK
ENSG00000188375.3	H3F3C
ENSG00000188906.9	LRRK2
ENSG00000189067.8	LITAF
ENSG00000189079.11	ARID2
ENSG00000189139.5	FSCB
ENSG00000189403.10	HMGB1
ENSG00000196498.9	NCOR2
ENSG00000196531.6	NACA
ENSG00000196557.6	CACNA1H
ENSG00000196712.12	NF1
ENSG00000196935.4	SRGAP1
ENSG00000197249.8	SERPINA1
ENSG00000197299.6	BLM
ENSG00000197535.10	MYO5A
ENSG00000197651.3	CCER1
ENSG00000197943.5	PLCG2
ENSG00000198001.9	IRAK4
ENSG00000198033.7	TUBA3C
ENSG00000198146.4	ZNF770
ENSG00000198176.8	TFDP1
ENSG00000198752.5	CDC42BPB
ENSG00000198807.8	PAX9
ENSG00000198901.9	PRC1
ENSG00000204842.10	ATXN2
ENSG00000206190.7	ATP10A
ENSG00000215041.5	NEURL4
ENSG00000215296.5	TMCO5B
ENSG00000220793.4	RPL21P119
ENSG00000223959.4	AFG3L1P
ENSG00000225614.2	ZNF469
ENSG00000227676.2	LINC01068
ENSG00000229011.1	LINC01038
ENSG00000230657.2	PRB4
ENSG00000231607.4	DLEU2
ENSG00000232859.5	LYRM9
ENSG00000232977.2	LINC00327
ENSG00000233725.3	LINC00284
ENSG00000240505.4	TNFRSF13B
ENSG00000247381.2	PLUT
ENSG00000247809.3	NR2F2-AS1
ENSG00000248508.2	SRP14-AS1
ENSG00000248905.4	FMN1
ENSG00000249231.3	CASC16
ENSG00000255794.2	RMST
ENSG00000257150.1	PGAM1P5
ENSG00000258725.1	PRC1-AS1
ENSG00000258839.2	MC1R
ENSG00000259104.2	PTCSC3
ENSG00000261652.2	C15orf65
ENSG00000264424.1	MYH4
ENSG00000002834.13	LASP1
ENSG00000004897.7	CDC27
ENSG00000005889.11	ZFX
ENSG00000007312.8	CD79B
ENSG00000008838.13	MED24
ENSG00000010671.11	BTK
ENSG00000011332.15	DPF1
ENSG00000012048.15	BRCA1
ENSG00000015285.6	WAS
ENSG00000028277.16	POU2F2
ENSG00000046651.10	OFD1
ENSG00000046774.9	MAGEC2
ENSG00000060558.3	GNA15
ENSG00000063169.6	BICRA
ENSG00000063244.8	U2AF2
ENSG00000064687.8	ABCA7
ENSG00000067445.16	TRO
ENSG00000067842.13	ATP2B3
ENSG00000068323.12	TFE3
ENSG00000069399.8	BCL3
ENSG00000070371.11	CLTCL1
ENSG00000070404.5	FSTL3
ENSG00000071564.10	TCF3
ENSG00000071991.4	CDH19
ENSG00000072062.9	PRKACA
ENSG00000072071.12	ADGRL1
ENSG00000072501.13	SMC1A
ENSG00000073464.7	CLCN4
ENSG00000073584.14	SMARCE1
ENSG00000073605.14	GSDMB
ENSG00000073969.14	NSF
ENSG00000074181.4	NOTCH3
ENSG00000077009.9	NMRK2
ENSG00000077264.10	PAK3
ENSG00000077312.4	SNRPA
ENSG00000077721.11	UBE2A
ENSG00000077935.12	SMC1B
ENSG00000078747.8	ITCH
ENSG00000079432.3	CIC
ENSG00000079482.11	OPHN1
ENSG00000079805.12	DNM2
ENSG00000079999.9	KEAP1
ENSG00000080986.8	NDC80
ENSG00000082397.11	EPB41L3
ENSG00000082458.7	DLG3
ENSG00000085185.11	BCORL1
ENSG00000085224.16	ATRX
ENSG00000087460.19	GNAS
ENSG00000088038.13	CNOT3
ENSG00000088247.11	KHSRP
ENSG00000088256.4	GNA11
ENSG00000088756.8	ARHGAP28
ENSG00000088827.8	SIGLEC1
ENSG00000089123.11	TASP1
ENSG00000089177.13	KIF16B
ENSG00000089847.8	ANKRD24
ENSG00000099625.8	CBARP
ENSG00000099949.14	LZTR1
ENSG00000099956.13	SMARCB1
ENSG00000100030.10	MAPK1
ENSG00000100065.10	CARD10
ENSG00000100100.8	PIK3IP1
ENSG00000100105.13	PATZ1
ENSG00000100219.12	XBP1
ENSG00000100239.11	PPP6R2
ENSG00000100284.16	TOM1
ENSG00000100290.2	BIK
ENSG00000100307.8	CBX7
ENSG00000100311.12	PDGFB
ENSG00000100330.11	MTMR3
ENSG00000100345.16	MYH9
ENSG00000100354.16	TNRC6B
ENSG00000100393.9	EP300
ENSG00000101096.15	NFATC2
ENSG00000101115.8	SALL4
ENSG00000101126.11	ADNP
ENSG00000101132.5	PFDN4
ENSG00000101213.5	PTK6
ENSG00000101220.13	C20orf27
ENSG00000101230.5	ISM1
ENSG00000101292.6	PROKR2
ENSG00000101307.11	SIRPB1
ENSG00000101327.4	PDYN
ENSG00000101333.12	PLCB4
ENSG00000101347.7	SAMHD1
ENSG00000101384.7	JAG1
ENSG00000101440.5	ASIP
ENSG00000101464.6	PIGU
ENSG00000101489.14	CELF4
ENSG00000101574.10	METTL4
ENSG00000101665.4	SMAD7
ENSG00000101670.7	LIPG
ENSG00000101680.9	LAMA1
ENSG00000101850.8	GPR143
ENSG00000101955.10	SRPX
ENSG00000101972.14	STAG2
ENSG00000102034.12	ELF4
ENSG00000102038.11	SMARCA1
ENSG00000102043.11	MTMR8
ENSG00000102145.9	GATA1
ENSG00000102290.17	PCDH11X
ENSG00000104783.7	KCNN4
ENSG00000104884.10	ERCC2
ENSG00000104885.13	DOT1L
ENSG00000104903.4	LYL1
ENSG00000104972.10	LILRB1
ENSG00000105127.4	AKAP8
ENSG00000105143.8	SLC1A6
ENSG00000105173.9	CCNE1
ENSG00000105221.12	AKT2
ENSG00000105278.6	ZFR2
ENSG00000105287.8	PRKD2
ENSG00000105329.5
ENSG00000105355.4	PLIN3
ENSG00000105366.11	SIGLEC8
ENSG00000105369.5	CD79A
ENSG00000105393.11	BABAM1
ENSG00000105549.6	THEG
ENSG00000105556.6	MIER2
ENSG00000105568.13	PPP2R1A
ENSG00000105619.9	TFPT
ENSG00000105639.14	JAK3
ENSG00000105656.8	ELL
ENSG00000105662.11	CRTC1
ENSG00000105675.4	ATP4A
ENSG00000105677.7	TMEM147
ENSG00000105722.5	ERF
ENSG00000108375.8	RNF43
ENSG00000108639.3	SYNGR2
ENSG00000108654.7	DDX5
ENSG00000108797.7	CNTNAP1
ENSG00000108798.4	ABI3
ENSG00000108821.9	COL1A1
ENSG00000108854.11	SMURF2
ENSG00000108924.9	HLF
ENSG00000108946.10	PRKAR1A
ENSG00000109062.5	SLC9A3R1
ENSG00000118046.10	STK11
ENSG00000119537.11	KDSR
ENSG00000120063.5	GNA13
ENSG00000120094.6	HOXB1
ENSG00000120498.9	TEX11
ENSG00000121067.13	SPOP
ENSG00000121104.3	FAM117A
ENSG00000121289.13	CEP89
ENSG00000121297.6	TSHZ3
ENSG00000122121.6	XPNPEP2
ENSG00000122145.10	TBX22
ENSG00000123572.12	NRK
ENSG00000123594.3	ATXN3L
ENSG00000123810.3	B9D2
ENSG00000124126.9	PREX1
ENSG00000124145.5	SDC4
ENSG00000124171.4	PARD6B
ENSG00000124177.10	CHD6
ENSG00000124181.10	PLCG1
ENSG00000124203.5	ZNF831
ENSG00000124233.10	SEMG1
ENSG00000124429.13	POF1B
ENSG00000124486.8	USP9X
ENSG00000125354.18	2006-09-01
ENSG00000125398.5	SOX9
ENSG00000125675.13	GRIA3
ENSG00000125686.7	MED1
ENSG00000125726.6
ENSG00000125730.12	C3
ENSG00000125780.11	TGM3
ENSG00000125899.6	C20orf187
ENSG00000125970.7	RALY
ENSG00000126012.7	KDM5C
ENSG00000126583.6	PRKCG
ENSG00000126733.16	DACH2
ENSG00000126752.7	SSX1
ENSG00000126934.9	MAP2K2
ENSG00000127528.5	KLF2
ENSG00000127616.13	SMARCA4
ENSG00000127666.8
ENSG00000128159.7	TUBGCP6
ENSG00000128285.4	MCHR1
ENSG00000128383.8	APOBEC3A
ENSG00000130382.7	MLLT1
ENSG00000130475.10	FCHO1
ENSG00000130589.12	HELZ2
ENSG00000130702.9	LAMA5
ENSG00000130816.10	DNMT1
ENSG00000130827.5	PLXNA3
ENSG00000130829.13	DUSP9
ENSG00000130844.12	ZNF331
ENSG00000131264.3	CDX4
ENSG00000131482.5	G6PC
ENSG00000131724.6	IL13RA1
ENSG00000131759.13	RARA
ENSG00000131864.6	USP29
ENSG00000131941.3	RHPN2
ENSG00000132000.7	PODNL1
ENSG00000132002.3	DNAJB1
ENSG00000132141.9	CCT6B
ENSG00000132475.4	H3F3B
ENSG00000132801.5	ZSWIM3
ENSG00000132872.7	SYT4
ENSG00000132874.9	SLC14A2
ENSG00000133246.7	PRAM1
ENSG00000133454.11	MYO18B
ENSG00000134030.9	CTIF
ENSG00000134443.5	GRP
ENSG00000134508.8	CABLES1
ENSG00000134757.4	DSG3
ENSG00000134760.5	DSG1
ENSG00000134762.12	DSC3
ENSG00000134765.5	DSC1
ENSG00000134769.17	DTNA
ENSG00000136450.8	SRSF1
ENSG00000136488.10	CSH1
ENSG00000136492.4	BRIP1
ENSG00000138964.12	PARVG
ENSG00000141200.6	KIF2B
ENSG00000141293.11	SKAP1
ENSG00000141367.7	CLTC
ENSG00000141376.16	BCAS3
ENSG00000141380.9	SS18
ENSG00000141424.8	SLC39A6
[truncated: 252 more rows]

## Sheet: Supplementary Table 3
GWAS_catalog_trait_or_disease	Cancer_type
Acute lymphoblastic leukemia (adolescents and young adults)	Acute lymphoblastic leukemia
Acute lymphoblastic leukemia (B-cell precursor)	Acute lymphoblastic leukemia
Acute lymphoblastic leukemia (childhood)	Acute lymphoblastic leukemia
Acute lymphoblastic leukemia in childhood (B cell precursor)	Acute lymphoblastic leukemia
Adenocarcinoma	Adenocarcinoma
B cell non-Hodgkin lymphoma	B cell non-Hodgkin lymphoma
Barrett's esophagus or Esophageal adenocarcinoma	Esophageal cancer
Basal cell carcinoma	Basal cell carcinoma
Bladder cancer	Bladder cancer
Bladder cancer (smoking interaction)	Bladder cancer
Breast cancer	Breast cancer
Breast cancer (early onset)	Breast cancer
Breast cancer (estrogen-receptor negative, progesterone-receptor negative, and human epidermal growth factor-receptor negative)	Breast cancer
Breast cancer (estrogen-receptor negative)	Breast cancer
Breast cancer (estrogen-receptor positive)	Breast cancer
Breast cancer (male)	Breast cancer
Breast cancer (menopausal hormone therapy interaction)	Breast cancer
Breast cancer (prognosis)	Breast cancer
Breast cancer (survival)	Breast cancer
Breast Cancer in BRCA1 mutation carriers	Breast cancer
Breast cancer in BRCA2 mutation carriers	Breast cancer
Breast cancer-free interval (treatment with aromatase inhibitor)	Breast cancer
Bronchial neuroendocrine tumor	Bronchial neuroendocrine tumor
Cancer	Cancer
Cancer (pleiotropy)	Cancer
Cardia gastric cancer	Cardia gastric cancer
Cervical cancer	Cervical cancer
Chronic lymphocytic leukemia	Chronic lymphocytic leukemia
Chronic myeloid leukemia	Chronic myeloid leukemia
Colorectal cancer	Colorectal cancer
Colorectal cancer (aspirin and/or NSAID use interaction)	Colorectal cancer
Colorectal cancer (calcium intake interaction)	Colorectal cancer
Colorectal cancer (diet interaction)	Colorectal cancer
Colorectal cancer (oestrogen-progestogen hormone therapy interaction)	Colorectal cancer
Colorectal or endometrial cancer	Colorectal cancer
Cutaneous malignant melanoma	Melanoma
cutaneous squamous cell carcinoma	Melanoma
Diffuse large B cell lymphoma	Large B-cell lymphoma
Digestive system disease (Barrett's esophagus and esophageal adenocarcinoma combined)	Esophageal cancer
Disease-free survival in breast cancer	Breast cancer
Docetaxel-induced peripheral neuropathy in metastatic castrate-resistant prostate cancer	Prostate cancer
EGFR mutation-positive lung adenocarcinoma	Lung cancer
Endometrial cancer	Endometrial cancer
Endometrial endometrioid carcinoma	Endometrial cancer
Epithelial ovarian cancer	Ovarian cancer
Esophageal adenocarcinoma	Esophageal cancer
Esophageal cancer	Esophageal cancer
Esophageal cancer (alcohol interaction)	Esophageal cancer
Esophageal cancer (squamous cell)	Esophageal cancer
Esophageal cancer and gastric cancer	Esophageal cancer
Esophageal squamous cell cancer (length of survival)	Esophageal cancer
Esophageal squamous cell carcinoma	Esophageal cancer
Estradiol plasma levels (breast cancer)	Breast cancer
Estrogen receptor status in breast cancer	Breast cancer
Estrogen receptor status in HER2 negative breast cancer	Breast cancer
Event free survival in diffuse large B-cell lymphoma treated with immunochemotherapy	Large B-cell lymphoma
Ewing sarcoma	Ewing sarcoma
Follicular lymphoma	Follicular lymphoma
Gallbladder cancer	Gallbladder cancer
Gastric adenocarcinoma (histologically verified)	Gastric cancer
Gastric cancer	Gastric cancer
Glioblastoma	Glioma
Glioma	Glioma
Glioma (high-grade)	Glioma
Hepatocellular carcinoma	Hepatocellular carcinoma
Hepatocellular carcinoma in hepatitis B infection	Hepatocellular carcinoma
Hodgkin's lymphoma	Hodgkin's lymphoma
Large B-cell lymphoma	Large B-cell lymphoma
Laryngeal squamous cell carcinoma	Oral cavity cancer
Lobular breast cancer (menopausal hormone therapy interaction)	Breast cancer
Lung adenocarcinoma	Lung cancer
Lung cancer	Lung cancer
Lung cancer (asbestos exposure interaction)	Lung cancer
Lung Cancer (DNA repair capacity)	Lung cancer
Lung cancer (smoking interaction)	Lung cancer
Lymphoma	Lymphoma
Marginal zone lymphoma	Lymphoma
Melanoma	Melanoma
Meningioma	Meningioma
Metastasis at diagnosis in osteosarcoma	Osteosarcoma
Mucinous ovarian carcinoma	Ovarian cancer
Multiple cancers (lung cancer, gastric cancer, and squamous cell carcinoma)	Cancer
Multiple myeloma	Myeloma
Multiple myeloma (hyperdiploidy)	Myeloma
Multiple myeloma (IgH translocation)	Myeloma
Multiple myeloma (survival)	Myeloma
Multiple myeloma and monoclonal gammopathy	Myeloma
Nasopharyngeal carcinoma	Nasopharyngeal carcinoma
Neuroblastoma	Glioma
Neuroblastoma (high-risk)	Glioma
Nodular sclerosis Hodgkin lymphoma	Hodgkin's lymphoma
Non-cardia gastric cancer	Gastric cancer
Non-glioblastoma glioma	Glioma
Non-melanoma skin cancer	Non-melanoma skin cancer
Non-small cell lung cancer	Lung cancer
Non-small cell lung cancer (recurrence rate)	Lung cancer
Non-small cell lung cancer (survival)	Lung cancer
Oral cavity and pharyngeal cancer	Oral cavity cancer
Oral cavity cancer	Oral cavity cancer
Oropharynx cancer	Oral cavity cancer
Osteosarcoma	Osteosarcoma
Ovarian cancer	Ovarian cancer
Ovarian cancer in BRCA1 mutation carriers	Ovarian cancer
Pancreatic cancer	Pancreatic cancer
Platinum-induced myelosuppression in non-small cell lung cancer	Lung cancer
Progression free survival in metastatic colorectal cancer (CAPOX-B vs CAPOX-B plus cetuximab)	Colorectal cancer
Progression free survival in metastatic colorectal cancer (treatment interaction)	Colorectal cancer
Prostate cancer	Prostate cancer
Prostate cancer (early onset)	Prostate cancer
Prostate cancer (gene x gene interaction)	Prostate cancer
Prostate cancer (survival)	Prostate cancer
Prostate cancer aggressiveness	Prostate cancer
Renal cell carcinoma	Renal cancer
Salivary gland carcinoma	Salivary gland carcinoma
Small intestine neuroendocrine tumor	Small intestine neuroendocrine tumor
Small-cell lung cancer (survival)	Lung cancer
Sporadic pituitary adenoma	Sporadic pituitary adenoma
Squamous cell carcinoma	Squamous cell carcinoma
Survival in colon cancer	Colorectal cancer
Survival in colorectal cancer	Colorectal cancer
Survival in colorectal cancer (distant metastatic)	Colorectal cancer
Survival in colorectal cancer (non-distant metastatic)	Colorectal cancer
Survival in endocrine treated breast cancer (estrogen-receptor positive)	Breast cancer
Survival in head and neck cancer	Head and neck cancer
Survival in microsatellite instability low/stable colorectal cancer	Colorectal cancer
Survival in rectal cancer	Colorectal cancer
Testicular cancer	Testicular cancer
Testicular germ cell cancer	Testicular cancer
Testicular germ cell tumor	Testicular cancer
Thyroid cancer	Thyroid cancer
Thyroid cancer (Papillary, radiation-related)	Thyroid cancer
Tumor biomarkers	Cancer
Urinary bladder cancer	Bladder cancer
Wilms tumor	Renal cancer

## Sheet: Supplementary Table 4
Tissue	Community	GOID	Term	BH-corrected P	Pvalue	Expected	Observed	Size	Odds Ratio
ADS	8	GO:0043588	skin development	6.76e-05	5.38e-08	3.24735	16	69	6.8118
ADS	8	GO:0008544	epidermis development	6.76e-05	8.72e-08	4.23567	18	90	5.69783
ADS	8	GO:0042303	molting cycle	6.76e-05	1.06e-07	1.22364	10	26	13.6026
ADS	8	GO:0042633	hair cycle	6.76e-05	1.06e-07	1.22364	10	26	13.6026
ADS	8	GO:0060429	epithelium development	0.00231798	4.56e-06	8.94197	24	190	3.35183
ADS	8	GO:0032502	developmental process	0.00272209	6.43e-06	44.6628	69	949	2.22118
ADS	8	GO:0001942	hair follicle development	0.00348414	1.37e-05	0.894197	7	19	12.412
ADS	8	GO:0022404	molting cycle process	0.00348414	1.37e-05	0.894197	7	19	12.412
ADS	8	GO:0022405	hair cycle process	0.00348414	1.37e-05	0.894197	7	19	12.412
ADS	8	GO:0098773	skin epidermis development	0.00348414	1.37e-05	0.894197	7	19	12.412
ADS	8	GO:0006367	transcription initiation from RNA polymerase II promoter	0.0236729	0.00010248	1.97665	9	42	5.85044
ADS	8	GO:0009888	tissue development	0.0276947	0.00013079	14.4483	29	307	2.42235
ADS	8	GO:0048856	anatomical structure development	0.0295658	0.000151261	40.2389	60	855	1.96226
ADS	8	GO:0030522	intracellular receptor signaling pathway	0.0391301	0.000215593	2.1649	9	46	5.21011
ADS	10	GO:0002478	antigen processing and presentation of exogenous peptide antigen	4.38e-16	2.92e-19	0.859873	17	45	45.027
ADS	10	GO:0019884	antigen processing and presentation of exogenous antigen	4.38e-16	4.57e-19	0.878981	17	46	43.4585
ADS	10	GO:0048002	antigen processing and presentation of peptide antigen	3.4e-15	5.32e-18	0.993631	17	52	35.9297
ADS	10	GO:0019882	antigen processing and presentation	2.95e-14	6.15e-17	1.12739	17	59	29.8649
ADS	10	GO:0002495	antigen processing and presentation of peptide antigen via MHC class II	4.74e-13	1.48e-15	0.458599	12	24	65.7143
ADS	10	GO:0019886	antigen processing and presentation of exogenous peptide antigen via MHC class II	4.74e-13	1.48e-15	0.458599	12	24	65.7143
ADS	10	GO:0002504	antigen processing and presentation of peptide or polysaccharide antigen via MHC class II	7.7e-13	2.81e-15	0.477707	12	25	60.6374
ADS	10	GO:0031294	lymphocyte costimulation	2.29e-08	1.13e-10	0.43949	9	23	39.4
ADS	10	GO:0031295	T cell costimulation	2.29e-08	1.13e-10	0.43949	9	23	39.4
ADS	10	GO:0050778	positive regulation of immune response	2.29e-08	1.2e-10	2.56051	17	134	10.4262
ADS	10	GO:0022409	positive regulation of cell-cell adhesion	7.73e-08	4.44e-10	0.898089	11	47	19.4419
ADS	10	GO:0002684	positive regulation of immune system process	1.31e-07	8.58e-10	3.30573	18	173	8.44194
ADS	10	GO:0050852	T cell receptor signaling pathway	1.31e-07	8.91e-10	0.535032	9	28	28.9789
ADS	10	GO:0034112	positive regulation of homotypic cell-cell adhesion	2.34e-07	1.95e-09	0.783439	10	41	20.0953
ADS	10	GO:0050870	positive regulation of T cell activation	2.34e-07	1.95e-09	0.783439	10	41	20.0953
ADS	10	GO:1903039	positive regulation of leukocyte cell-cell adhesion	2.34e-07	1.95e-09	0.783439	10	41	20.0953
ADS	10	GO:0050776	regulation of immune response	2.52e-07	2.24e-09	3.95541	19	207	7.4614
ADS	10	GO:0060333	interferon-gamma-mediated signaling pathway	2.57e-07	2.49e-09	0.592357	9	31	25
ADS	10	GO:0019221	cytokine-mediated signaling pathway	2.57e-07	2.55e-09	1.94904	14	102	10.675
ADS	10	GO:0002682	regulation of immune system process	3.13e-07	3.26e-09	5.56051	22	291	6.39707
ADS	10	GO:0050851	antigen receptor-mediated signaling pathway	4.22e-07	4.63e-09	0.630573	9	33	22.9
ADS	10	GO:0022407	regulation of cell-cell adhesion	4.95e-07	5.98e-09	1.41401	12	74	12.4885
ADS	10	GO:0034341	response to interferon-gamma	4.95e-07	6.2e-09	0.649682	9	34	21.976
ADS	10	GO:0071346	cellular response to interferon-gamma	4.95e-07	6.2e-09	0.649682	9	34	21.976
ADS	10	GO:0006955	immune response	4.97e-07	6.51e-09	6.32484	23	331	5.93548
ADS	10	GO:0002253	activation of immune response	4.97e-07	7.06e-09	2.10191	14	110	9.75625
ADS	10	GO:0050863	regulation of T cell activation	4.97e-07	7.26e-09	1.1465	11	60	14.2159
ADS	10	GO:1903037	regulation of leukocyte cell-cell adhesion	4.97e-07	7.26e-09	1.1465	11	60	14.2159
ADS	10	GO:0034110	regulation of homotypic cell-cell adhesion	6.91e-07	1.05e-08	1.18471	11	62	13.6484
ADS	10	GO:0051251	positive regulation of lymphocyte activation	8.14e-07	1.27e-08	0.936306	10	49	15.9266
ADS	10	GO:0002696	positive regulation of leukocyte activation	2.13e-06	3.45e-08	1.03185	10	54	14.0909
ADS	10	GO:0050867	positive regulation of cell activation	2.49e-06	4.16e-08	1.05096	10	55	13.7727
ADS	10	GO:0051249	regulation of lymphocyte activation	3.13e-06	5.39e-08	1.3758	11	72	11.369
ADS	10	GO:0071345	cellular response to cytokine stimulus	3.25e-06	5.77e-08	2.46497	14	129	8.08652
ADS	10	GO:0002429	immune response-activating cell surface receptor signaling pathway	3.43e-06	6.26e-08	1.3949	11	73	11.1815
ADS	10	GO:0045785	positive regulation of cell adhesion	3.86e-06	7.25e-08	1.41401	11	74	11
ADS	10	GO:0002757	immune response-activating signal transduction	4.95e-06	9.81e-08	1.79618	12	94	9.37282
ADS	10	GO:0007159	leukocyte cell-cell adhesion	4.95e-06	9.81e-08	1.79618	12	94	9.37282
ADS	10	GO:0030155	regulation of cell adhesion	7.75e-06	1.58e-07	2.25478	13	118	8.05366
ADS	10	GO:0048584	positive regulation of response to stimulus	9e-06	1.88e-07	6.89809	22	361	4.93418
ADS	10	GO:0034097	response to cytokine	1.32e-05	2.82e-07	2.78981	14	146	7
ADS	10	GO:0002694	regulation of leukocyte activation	1.44e-05	3.16e-07	1.6242	11	85	9.32684
ADS	10	GO:0045087	innate immune response	1.57e-05	3.53e-07	4.28025	17	224	5.6933
ADS	10	GO:0002764	immune response-regulating signaling pathway	1.58e-05	3.8e-07	2.42675	13	127	7.39281
ADS	10	GO:0002449	lymphocyte mediated immunity	1.58e-05	3.97e-07	1.01274	9	53	12.4
ADS	10	GO:0042110	T cell activation	1.58e-05	4.03e-07	1.66242	11	87	9.07466
ADS	10	GO:0070489	T cell aggregation	1.58e-05	4.03e-07	1.66242	11	87	9.07466
ADS	10	GO:0071593	lymphocyte aggregation	1.58e-05	4.03e-07	1.66242	11	87	9.07466
ADS	10	GO:0016064	immunoglobulin mediated immune response	1.58e-05	4.13e-07	0.515924	7	27	20.4936
ADS	10	GO:0019724	B cell mediated immunity	1.58e-05	4.13e-07	0.515924	7	27	20.4936
ADS	10	GO:0002768	immune response-regulating cell surface receptor signaling pathway	1.59e-05	4.24e-07	2.04459	12	107	8.05113
ADS	10	GO:0070486	leukocyte aggregation	1.88e-05	5.11e-07	1.70064	11	89	8.83542
ADS	10	GO:0002250	adaptive immune response	1.88e-05	5.21e-07	1.35669	10	71	10.1006
ADS	10	GO:0050865	regulation of cell activation	2.04e-05	5.74e-07	1.71975	11	90	8.72034
ADS	10	GO:0002455	humoral immune response mediated by circulating immunoglobulin	2.87e-05	8.23e-07	0.363057	6	19	26.5288
ADS	10	GO:0002376	immune system process	3.25e-05	9.49e-07	9.57325	25	501	4.15822
ADS	10	GO:0034109	homotypic cell-cell adhesion	4.17e-05	1.24e-06	1.8535	11	97	7.98972
ADS	10	GO:0002460	adaptive immune response based on somatic recombination of immune receptors built from immunoglobulin superfamily domains	7.23e-05	2.19e-06	0.917197	8	48	11.8783
ADS	10	GO:0098609	cell-cell adhesion	9.28e-05	2.86e-06	2.88535	13	151	6.05196
ADS	10	GO:0002443	leukocyte mediated immunity	0.000111528	3.55e-06	1.29936	9	68	9.19661
ADS	10	GO:0016337	single organismal cell-cell adhesion	0.000111528	3.55e-06	2.48408	12	130	6.42615
ADS	10	GO:0046649	lymphocyte activation	0.00011353	3.67e-06	2.06369	11	108	7.05466
ADS	10	GO:0098602	single organism cell adhesion	0.00034162	1.12e-05	2.7707	12	145	5.66917
ADS	10	GO:0045321	leukocyte activation	0.00053908	1.8e-05	2.42675	11	127	5.85726
ADS	10	GO:0006952	defense response	0.00105952	3.98e-05	6.64968	18	348	3.7
ADS	10	GO:0015833	peptide transport	0.00113114	4.31e-05	0.993631	7	52	9.02553
ADS	10	GO:0042886	amide transport	0.00196869	7.91e-05	1.08917	7	57	8.10809
ADS	10	GO:0048583	regulation of response to stimulus	0.00201325	8.2e-05	12.1529	25	636	3.04899
ADS	10	GO:0006959	humoral immune response	0.00207311	8.55e-05	0.764331	6	40	10.0662
ADS	10	GO:0071310	cellular response to organic substance	0.00244084	0.000101914	7.12739	18	373	3.40423
ADS	10	GO:0001775	cell activation	0.00393952	0.000173986	3.09554	11	162	4.44032
ADS	10	GO:0007155	cell adhesion	0.00393952	0.00017477	4.81529	14	252	3.72647
ADS	10	GO:0022610	biological adhesion	0.00393952	0.00017477	4.81529	14	252	3.72647
ADS	10	GO:0016032	viral process	0.0040496	0.00018388	3.11465	11	163	4.40942
ADS	10	GO:0044764	multi-organism cellular process	0.0040496	0.00018388	3.11465	11	163	4.40942
ADS	10	GO:0044403	symbiosis, encompassing mutualism through parasitism	0.00593372	0.000281821	3.26752	11	171	4.17616
ADS	10	GO:0044419	interspecies interaction between organisms	0.00593372	0.000281821	3.26752	11	171	4.17616
ADS	10	GO:0048518	positive regulation of biological process	0.00647991	0.000318923	17.465	30	914	2.66968
ADS	10	GO:0070887	cellular response to chemical stimulus	0.00647991	0.000322641	8.50318	19	445	2.98954
ADS	10	GO:0048522	positive regulation of cellular process	0.0068128	0.000380464	14.9809	27	784	2.66182
ADS	10	GO:0010033	response to organic substance	0.0112048	0.000643282	8.96178	19	469	2.80114
ADS	10	GO:0002683	negative regulation of immune system process	0.0208627	0.00127442	1.24204	6	65	5.74788
ADS	10	GO:0031347	regulation of defense response	0.022676	0.00140837	2.7707	9	145	3.87647
ADS	10	GO:0031349	positive regulation of defense response	0.0273929	0.00174423	1.31847	6	69	5.375
ADS	10	GO:0002252	immune effector process	0.0322181	0.00215235	2.94268	9	154	3.62345
ADS	10	GO:0010817	regulation of hormone levels	0.0449685	0.00306805	1.47134	6	77	4.75528
ADS	10	GO:0051704	multi-organism process	0.0466138	0.00333345	7.91083	16	414	2.5115
ADS	10	GO:0007166	cell surface receptor signaling pathway	0.0480509	0.00360476	8.73248	17	457	2.43514
ADS	10	GO:0042221	response to chemical	0.0499975	0.00380983	11.9809	21	627	2.27453
ADS	11	GO:0051253	negative regulation of RNA metabolic process	0.000892746	7.27e-05	0.864119	6	222	14.4389
ADS	11	GO:0090304	nucleic acid metabolic process	0.000892746	7.54e-05	3.47594	10	893	21.88
ADS	11	GO:0051252	regulation of RNA metabolic process	0.000892746	7.58e-05	2.60014	9	668	14.7223
ADS	11	GO:0045934	negative regulation of nucleobase-containing compound metabolic process	0.00118539	0.000113254	0.934183	6	240	13.2359
ADS	11	GO:0019219	regulation of nucleobase-containing compound metabolic process	0.00125703	0.000122768	2.75195	9	707	13.6483
ADS	11	GO:0051172	negative regulation of nitrogen compound metabolic process	0.00175504	0.000181959	1.01592	6	261	12.0471
ADS	11	GO:0006139	nucleobase-containing compound metabolic process	0.00175504	0.000182584	3.81069	10	979	19.0506
ADS	11	GO:0051171	regulation of nitrogen compound metabolic process	0.00201892	0.000218609	2.94657	9	757	12.4352
ADS	11	GO:0046483	heterocycle metabolic process	0.00210552	0.000232457	3.908	10	1004	18.3199
ADS	11	GO:0006725	cellular aromatic compound metabolic process	0.00216633	0.00024377	3.92746	10	1009	18.1782
ADS	11	GO:0060255	regulation of macromolecule metabolic process	0.00242777	0.000288651	3.99752	10	1027	17.6794
ADS	11	GO:1901360	organic cyclic compound metabolic process	0.00278977	0.000337616	4.06369	10	1044	17.2244
ADS	11	GO:0016070	RNA metabolic process	0.00314183	0.000393562	3.16065	9	812	11.2752
ADS	11	GO:0034641	cellular nitrogen compound metabolic process	0.00483594	0.000636578	4.34395	10	1116	15.4521
ADS	11	GO:0006807	nitrogen compound metabolic process	0.0067195	0.000955852	4.53468	10	1165	14.3723
ADS	11	GO:0048523	negative regulation of cellular process	0.00704429	0.00103197	2.70524	8	695	8.26007
ADS	11	GO:0019222	regulation of metabolic process	0.00750445	0.00113124	4.61642	10	1186	13.9371
ADS	11	GO:0010468	regulation of gene expression	0.011275	0.0018672	2.93878	8	755	7.38242
ADS	11	GO:0048519	negative regulation of biological process	0.012197	0.00206924	2.9816	8	766	7.23659
ADS	11	GO:0031324	negative regulation of cellular metabolic process	0.0125027	0.00217669	1.5959	6	410	7.16139
ADS	11	GO:0010605	negative regulation of macromolecule metabolic process	0.0125259	0.00223393	1.60368	6	412	7.1202
ADS	11	GO:0080090	regulation of primary metabolic process	0.0143237	0.00267079	3.98974	9	1025	7.96801
ADS	11	GO:0031323	regulation of cellular metabolic process	0.015236	0.00307308	4.0598	9	1043	7.75097
ADS	11	GO:0009892	negative regulation of metabolic process	0.0157941	0.00409103	1.7983	6	462	6.20789
ADS	11	GO:0044237	cellular metabolic process	0.021662	0.0059329	6.90906	11	1775	Inf
ADS	11	GO:0044238	primary metabolic process	0.0221728	0.00611989	6.92852	11	1780	Inf
ADS	11	GO:0010467	gene expression	0.0277143	0.00839841	3.6472	8	937	5.41371
ADS	11	GO:0071704	organic substance metabolic process	0.0277143	0.00840787	7.13093	11	1832	Inf
ADS	11	GO:0044260	cellular macromolecule metabolic process	0.0277143	0.00841432	5.72965	10	1472	9.25445
ADS	15	GO:0051129	negative regulation of cellular component organization	0.0227872	2.79e-05	0.667728	6	111	14.0468
ADS	15	GO:0007267	cell-cell signaling	0.0405845	0.000372563	1.05874	6	176	8.46738
ADS	15	GO:0051094	positive regulation of developmental process	0.0405845	0.000372563	1.05874	6	176	8.46738
ADS	18	GO:0043207	response to external biotic stimulus	0.0173624	0.000113201	1.20453	7	148	8.25975
ADS	18	GO:0051707	response to other organism	0.0173624	0.000113201	1.20453	7	148	8.25975
ADS	18	GO:0009607	response to biotic stimulus	0.0173624	0.000164751	1.27778	7	157	7.73792
ADS	18	GO:0040007	growth	0.0464062	0.0007462	1.16384	6	143	6.86818
ADS	24	GO:0030216	keratinocyte differentiation	8.27e-20	3.03e-23	1.79547	24	43	36.1344
ADS	24	GO:0043588	skin development	1.03e-17	7.52e-21	2.8811	27	69	18.8336
ADS	24	GO:0009913	epidermal cell differentiation	9.77e-17	1.07e-19	2.33829	24	56	21.3511
ADS	24	GO:0030855	epithelial cell differentiation	1.27e-16	1.85e-19	4.80184	32	115	11.768
ADS	24	GO:0018149	peptide cross-linking	5e-16	9.15e-19	1.04388	17	25	56.8069
ADS	24	GO:0008544	epidermis development	8.22e-16	1.8e-18	3.75796	28	90	13.2774
ADS	24	GO:0031424	keratinization	2.6e-15	6.66e-18	1.12739	17	27	45.4119
ADS	24	GO:0060429	epithelium development	1.03e-11	3e-14	7.93347	34	190	6.62149
ADS	24	GO:0009888	tissue development	3.49e-10	1.15e-12	12.8188	41	307	4.88829
ADS	24	GO:0048513	organ development	7.27e-07	2.66e-09	20.4183	47	489	3.39373
ADS	24	GO:0030154	cell differentiation	4.2e-06	1.69e-08	25.3871	52	608	3.04949
ADS	24	GO:0048869	cellular developmental process	4.58e-06	2.01e-08	27.0991	54	649	2.99638
ADS	24	GO:0032501	multicellular organismal process	6.67e-05	3.17e-07	45.3043	72	1085	2.619
ADS	24	GO:0048731	system development	0.000145781	7.47e-07	29.1033	53	697	2.61328
ADS	24	GO:0007275	multicellular organismal development	0.000224636	1.23e-06	32.9448	57	789	2.52244
ADS	24	GO:0048856	anatomical structure development	0.000241455	1.41e-06	35.7006	60	855	2.48926
ADS	24	GO:0044767	single-organism developmental process	0.000264902	1.65e-06	38.54	63	923	2.4614
ADS	24	GO:0032502	developmental process	0.000730423	4.81e-06	39.6256	63	949	2.35555
ADS	24	GO:0044707	single-multicellular organism process	0.000871705	6.06e-06	43.5924	67	1044	2.32759
ADS	24	GO:0007156	homophilic cell adhesion via plasma membrane adhesion molecules	0.00541281	3.96e-05	0.709837	6	17	13.1347
ADS	24	GO:0044763	single-organism cellular process	0.0123845	9.52e-05	83.4685	101	1999	2.53549
ADS	24	GO:0044699	single-organism process	0.0334841	0.000269638	92.4876	107	2215	2.76867
ADS	36	GO:0006952	defense response	0.00084657	5.28e-06	3.81741	14	348	6.06798
ADS	36	GO:0050776	regulation of immune response	0.00084657	5.75e-06	2.2707	11	207	7.29311
ADS	36	GO:0002376	immune system process	0.00187346	1.65e-05	5.49575	16	501	5.08041
ADS	36	GO:0006955	immune response	0.00187346	1.78e-05	3.63093	13	331	5.62561
ADS	36	GO:0007600	sensory perception	0.00569677	7.74e-05	0.7569	6	69	10.4076
ADS	36	GO:0002682	regulation of immune system process	0.00981219	0.00014665	3.19214	11	291	4.94018
ADS	36	GO:0007165	signal transduction	0.0100925	0.000164552	9.8397	20	897	3.97637
ADS	36	GO:0007154	cell communication	0.0116893	0.000222351	10.9476	21	998	3.90768
ADS	36	GO:0050896	response to stimulus	0.0117674	0.000239824	15.0832	25	1375	4.45988
ADS	36	GO:0051716	cellular response to stimulus	0.0158262	0.000436153	12.3846	22	1129	3.72739
ADS	36	GO:0023052	signaling	0.0158262	0.00044969	10.5088	20	958	3.59953
ADS	36	GO:0044700	single organism signaling	0.0158262	0.00044969	10.5088	20	958	3.59953
ADS	36	GO:0045087	innate immune response	0.0158262	0.000451563	2.45718	9	224	4.90909
ADS	36	GO:0006954	inflammatory response	0.0353725	0.00105733	1.21762	6	111	6.14857
ADS	36	GO:0007186	G-protein coupled receptor signaling pathway	0.0446158	0.00139424	1.28344	6	117	5.80324
ADS	36	GO:0050877	neurological system process	0.0497557	0.00173351	1.33829	6	122	5.54276
ADS	55	GO:2000112	regulation of cellular macromolecule biosynthetic process	2.74e-14	1.05e-16	7.89243	30	697	47.8336
ADS	55	GO:0032774	RNA biosynthetic process	2.74e-14	1.14e-16	7.91507	30	699	47.6457
ADS	55	GO:0010556	regulation of macromolecule biosynthetic process	3.46e-14	2.16e-16	8.08493	30	714	46.2719
ADS	55	GO:0006355	regulation of transcription, DNA-templated	3.68e-14	3.33e-16	7.28096	29	643	34.3214
ADS	55	GO:1903506	regulation of nucleic acid-templated transcription	3.68e-14	3.99e-16	7.32626	29	647	34.0367
ADS	55	GO:2001141	regulation of RNA biosynthetic process	3.68e-14	4.76e-16	7.37155	29	651	33.7556
ADS	55	GO:0031326	regulation of cellular biosynthetic process	3.68e-14	5.37e-16	8.33404	30	736	44.3626
ADS	55	GO:0009889	regulation of biosynthetic process	4.63e-14	7.73e-16	8.43595	30	745	43.6154
ADS	55	GO:0051252	regulation of RNA metabolic process	5.32e-14	9.99e-16	7.56405	29	668	32.6004
ADS	55	GO:0010468	regulation of gene expression	5.43e-14	1.15e-15	8.54919	30	755	42.8069
ADS	55	GO:0051171	regulation of nitrogen compound metabolic process	5.43e-14	1.25e-15	8.57183	30	757	42.6479
ADS	55	GO:0006351	transcription, DNA-templated	5.59e-14	1.47e-15	7.66596	29	677	32.0134
ADS	55	GO:0034654	nucleobase-containing compound biosynthetic process	5.59e-14	1.52e-15	8.62845	30	762	42.2541
ADS	55	GO:0097659	nucleic acid-templated transcription	5.95e-14	1.74e-15	7.71125	29	681	31.7577
ADS	55	GO:0019438	aromatic compound biosynthetic process	7.53e-14	2.42e-15	8.76433	30	774	41.3306
ADS	55	GO:0018130	heterocycle biosynthetic process	7.53e-14	2.51e-15	8.77565	30	775	41.255
ADS	55	GO:0019219	regulation of nucleobase-containing compound metabolic process	1.43e-13	5.09e-15	8.00566	29	707	30.1691
ADS	55	GO:1901362	organic cyclic compound biosynthetic process	1.43e-13	5.38e-15	9.00212	30	795	39.7843
ADS	55	GO:0016070	RNA metabolic process	2.55e-13	1.01e-14	9.19462	30	812	38.5934
ADS	55	GO:0044271	cellular nitrogen compound biosynthetic process	9.43e-13	3.94e-14	9.62491	30	850	36.1098
ADS	55	GO:0034645	cellular macromolecule biosynthetic process	1.15e-12	5.02e-14	9.70418	30	857	35.6771
ADS	55	GO:0009059	macromolecule biosynthetic process	2.1e-12	9.63e-14	9.91932	30	876	34.539
ADS	55	GO:0090304	nucleic acid metabolic process	3.54e-12	1.7e-13	10.1118	30	893	33.5632
ADS	55	GO:0010467	gene expression	1.41e-11	7.06e-13	10.61	30	937	31.2073
ADS	55	GO:0006139	nucleobase-containing compound metabolic process	4.93e-11	2.57e-12	11.0856	30	979	29.1623
ADS	55	GO:0046483	heterocycle metabolic process	9.95e-11	5.4e-12	11.3687	30	1004	28.0287
ADS	55	GO:0006725	cellular aromatic compound metabolic process	1.11e-10	6.25e-12	11.4253	30	1009	27.809
ADS	55	GO:0044249	cellular biosynthetic process	1.43e-10	8.35e-12	11.5386	30	1019	27.3761
ADS	55	GO:0080090	regulation of primary metabolic process	1.64e-10	9.92e-12	11.6065	30	1025	27.1206
ADS	55	GO:0060255	regulation of macromolecule metabolic process	1.68e-10	1.05e-11	11.6292	30	1027	27.0361
ADS	55	GO:1901576	organic substance biosynthetic process	2.16e-10	1.4e-11	11.7424	30	1037	26.6187
ADS	55	GO:0031323	regulation of cellular metabolic process	2.47e-10	1.65e-11	11.8103	30	1043	26.3722
ADS	55	GO:1901360	organic cyclic compound metabolic process	2.47e-10	1.7e-11	11.8217	30	1044	26.3314
ADS	55	GO:0009058	biosynthetic process	2.99e-10	2.13e-11	11.9122	30	1052	26.0078
ADS	55	GO:0034641	cellular nitrogen compound metabolic process	1.63e-09	1.19e-10	12.6369	30	1116	23.5912
ADS	55	GO:0006807	nitrogen compound metabolic process	5.55e-09	4.17e-10	13.1918	30	1165	21.9251
ADS	55	GO:0019222	regulation of metabolic process	9.07e-09	7.01e-10	13.4296	30	1186	21.2543
ADS	55	GO:0044260	cellular macromolecule metabolic process	2.87e-07	2.27e-08	16.6681	31	1472	29.1069
ADS	55	GO:0050794	regulation of cellular process	2e-06	1.63e-07	19.7028	32	1740	Inf
ADS	55	GO:0043170	macromolecule metabolic process	2.9e-06	2.43e-07	18.0269	31	1592	24.4862
ADS	55	GO:0050789	regulation of biological process	1.16e-05	9.9e-07	20.8351	32	1840	Inf
ADS	55	GO:0065007	biological regulation	5.27e-05	4.62e-06	21.8542	32	1930	Inf
ADS	55	GO:0044237	cellular metabolic process	7e-05	6.29e-06	20.0991	31	1775	18.664
ADS	55	GO:0044238	primary metabolic process	7.44e-05	6.83e-06	20.1557	31	1780	18.522
ADS	55	GO:0071704	organic substance metabolic process	0.000170773	1.6e-05	20.7445	31	1832	17.0922
ADS	55	GO:0008152	metabolic process	0.00522316	0.000501598	23.3376	31	2061	11.667
ADS	57	GO:0043604	amide biosynthetic process	0.0113759	1.15e-05	3.21019	13	112	5.10963
ADS	57	GO:1901566	organonitrogen compound biosynthetic process	0.0113759	1.68e-05	6.04777	18	211	3.77794
ADS	65	GO:0051252	regulation of RNA metabolic process	0.00293812	3.45e-06	31.6745	55	668	2.36118
ADS	65	GO:0019219	regulation of nucleobase-containing compound metabolic process	0.00293812	4.08e-06	33.5237	57	707	2.32555
ADS	65	GO:0006355	regulation of transcription, DNA-templated	0.00293812	5.74e-06	30.489	53	643	2.33116
ADS	65	GO:0032774	RNA biosynthetic process	0.00293812	6.56e-06	33.1444	56	699	2.28783
ADS	65	GO:1903506	regulation of nucleic acid-templated transcription	0.00293812	6.99e-06	30.6787	53	647	2.31105
ADS	65	GO:2001141	regulation of RNA biosynthetic process	0.00293812	8.5e-06	30.8684	53	651	2.29122
ADS	65	GO:0034654	nucleobase-containing compound biosynthetic process	0.00293812	9.75e-06	36.1316	59	762	2.22572
ADS	65	GO:2000112	regulation of cellular macromolecule biosynthetic process	0.00338101	1.38e-05	33.0495	55	697	2.22308
ADS	65	GO:0019438	aromatic compound biosynthetic process	0.00338101	1.66e-05	36.7006	59	774	2.17516
ADS	65	GO:0018130	heterocycle biosynthetic process	0.00338101	1.73e-05	36.7481	59	775	2.17102
ADS	65	GO:0051171	regulation of nitrogen compound metabolic process	0.00338101	1.76e-05	35.8946	58	757	2.17593
ADS	65	GO:0006351	transcription, DNA-templated	0.00479509	2.85e-05	32.1012	53	677	2.16849
ADS	65	GO:0010556	regulation of macromolecule biosynthetic process	0.00479509	2.96e-05	33.8556	55	714	2.14777
ADS	65	GO:0097659	nucleic acid-templated transcription	0.00512038	3.4e-05	32.2909	53	681	2.15051
ADS	65	GO:1901362	organic cyclic compound biosynthetic process	0.00565303	4.02e-05	37.6964	59	795	2.09065
ADS	65	GO:0034645	cellular macromolecule biosynthetic process	0.00660146	5.01e-05	40.6362	62	857	2.05475
ADS	65	GO:0031326	regulation of cellular biosynthetic process	0.00926275	7.47e-05	34.8988	55	736	2.05589
ADS	65	GO:0016070	RNA metabolic process	0.00929669	7.93e-05	38.5025	59	812	2.02569
ADS	65	GO:0090304	nucleic acid metabolic process	0.00982816	9.55e-05	42.3432	63	893	1.9906
ADS	65	GO:0009059	macromolecule biosynthetic process	0.00982816	0.000103688	41.5372	62	876	1.98669
ADS	65	GO:0009889	regulation of biosynthetic process	0.00982816	0.000107182	35.3255	55	745	2.02
ADS	65	GO:0010468	regulation of gene expression	0.0137561	0.000158328	35.7997	55	755	1.98119
ADS	65	GO:0044271	cellular nitrogen compound biosynthetic process	0.0137561	0.000163064	40.3043	60	850	1.9521
ADS	65	GO:0010467	gene expression	0.0362693	0.000447132	44.4296	63	937	1.84572
ADS	73	GO:0006334	nucleosome assembly	4.74e-10	3.67e-13	0.36518	10	24	59.9351
ADS	73	GO:0031497	chromatin assembly	2.29e-09	3.55e-12	0.44126	10	29	44.0829
ADS	73	GO:0034728	nucleosome organization	3.31e-09	7.7e-12	0.471691	10	31	39.8557
ADS	73	GO:0006333	chromatin assembly or disassembly	1.35e-08	4.18e-11	0.547771	10	36	32.1329
ADS	73	GO:0006323	DNA packaging	1.64e-08	7.61e-11	0.578202	10	38	29.816
ADS	73	GO:0065004	protein-DNA complex assembly	1.64e-08	7.61e-11	0.578202	10	38	29.816
ADS	73	GO:0071824	protein-DNA complex subunit organization	8.78e-08	4.76e-10	0.684713	10	45	23.7922
ADS	73	GO:0071103	DNA conformation change	1.9e-07	1.18e-09	0.745577	10	49	21.3209
ADS	73	GO:1903506	regulation of nucleic acid-templated transcription	0.00119765	1.11e-05	9.84466	23	647	3.97893
ADS	73	GO:2001141	regulation of RNA biosynthetic process	0.00119765	1.23e-05	9.90552	23	651	3.94626
ADS	73	GO:0006325	chromatin organization	0.00135453	1.58e-05	1.97806	10	130	6.72475
ADS	73	GO:0051252	regulation of RNA metabolic process	0.00157012	1.95e-05	10.1642	23	668	3.81194
ADS	73	GO:0097659	nucleic acid-templated transcription	0.00195378	2.73e-05	10.362	23	681	3.71391
ADS	73	GO:0031326	regulation of cellular biosynthetic process	0.00195378	2.86e-05	11.1989	24	736	3.67416
ADS	73	GO:0034622	cellular macromolecular complex assembly	0.00195378	2.88e-05	2.58669	11	170	5.67296
ADS	73	GO:0009889	regulation of biosynthetic process	0.00210164	3.57e-05	11.3358	24	745	3.61253
ADS	73	GO:0006461	protein complex assembly	0.00210164	3.58e-05	3.69745	13	243	4.81
ADS	73	GO:0070271	protein complex biogenesis	0.00210164	3.58e-05	3.69745	13	243	4.81
ADS	73	GO:0006355	regulation of transcription, DNA-templated	0.00218099	3.89e-05	9.78379	22	643	3.64727
ADS	73	GO:0032774	RNA biosynthetic process	0.00230598	4.29e-05	10.6359	23	699	3.58439
ADS	73	GO:0019219	regulation of nucleobase-containing compound metabolic process	0.00269178	5.22e-05	10.7576	23	707	3.52902
ADS	73	GO:0010556	regulation of macromolecule biosynthetic process	0.00306296	6.17e-05	10.8641	23	714	3.48162
ADS	73	GO:0065003	macromolecular complex assembly	0.00327834	6.86e-05	4.51911	14	297	4.26465
ADS	73	GO:0006351	transcription, DNA-templated	0.00416915	9.05e-05	10.3011	22	677	3.40356
ADS	73	GO:2000112	regulation of cellular macromolecule biosynthetic process	0.00622312	0.000144468	10.6054	22	697	3.27168
ADS	73	GO:0031323	regulation of cellular metabolic process	0.00622312	0.000144724	15.8701	28	1043	3.25149
ADS	73	GO:0051171	regulation of nitrogen compound metabolic process	0.00685978	0.000164848	11.5184	23	757	3.21029
ADS	73	GO:0034654	nucleobase-containing compound biosynthetic process	0.00740802	0.000183765	11.5945	23	762	3.18078
ADS	73	GO:0019438	aromatic compound biosynthetic process	0.00893733	0.00023743	11.7771	23	774	3.11158
ADS	73	GO:0018130	heterocycle biosynthetic process	0.00893733	0.000242486	11.7923	23	775	3.10592
ADS	73	GO:0051276	chromosome organization	0.0111383	0.000310835	2.79972	10	184	4.54371
ADS	73	GO:0080090	regulation of primary metabolic process	0.0115563	0.000331459	15.5962	27	1025	3.01822
ADS	73	GO:1901362	organic cyclic compound biosynthetic process	0.0121153	0.000366276	12.0966	23	795	2.99566
ADS	73	GO:0010468	regulation of gene expression	0.0157676	0.00050244	11.488	22	755	2.9299
ADS	73	GO:0016070	RNA metabolic process	0.0157676	0.000513365	12.3553	23	812	2.90634
ADS	73	GO:0071822	protein complex subunit organization	0.0215598	0.000752087	4.97558	13	327	3.40732
ADS	73	GO:0090304	nucleic acid metabolic process	0.022362	0.000797404	13.5878	24	893	2.78215
ADS	73	GO:1903507	negative regulation of nucleic acid-templated transcription	0.0256373	0.000934072	3.21054	10	211	3.89266
ADS	73	GO:1902679	negative regulation of RNA biosynthetic process	0.0260528	0.000969406	3.22576	10	212	3.87189
ADS	73	GO:0060255	regulation of macromolecule metabolic process	0.0267853	0.00101742	15.6267	26	1027	2.72269
ADS	73	GO:0044271	cellular nitrogen compound biosynthetic process	0.0268931	0.00104819	12.9335	23	850	2.71995
ADS	73	GO:0022607	cellular component assembly	0.0303301	0.00122261	6.63411	15	436	3.0056
ADS	73	GO:0051253	negative regulation of RNA metabolic process	0.0319679	0.00138775	3.37792	10	222	3.67496
ADS	73	GO:0009059	macromolecule biosynthetic process	0.0362218	0.00165665	13.3291	23	876	2.60199
ADS	73	GO:0019222	regulation of metabolic process	0.0370724	0.0017243	18.046	28	1186	2.61946
ADS	73	GO:0031324	negative regulation of cellular metabolic process	0.0432945	0.00204726	6.2385	14	410	2.90996
ADS	73	GO:0044085	cellular component biogenesis	0.0460431	0.002239	7.02972	15	462	2.79962
ADS	73	GO:0044249	cellular biosynthetic process	0.0475715	0.00242632	15.505	25	1019	2.49972
ADS	73	GO:0010558	negative regulation of macromolecule biosynthetic process	0.0475715	0.00243389	3.63659	10	239	3.37965
ADS	73	GO:0045934	negative regulation of nucleobase-containing compound metabolic process	0.048352	0.00251131	3.6518	10	240	3.36364
ADS	74	GO:0002460	adaptive immune response based on somatic recombination of immune receptors built from immunoglobulin superfamily domains	0.0131048	5.76e-05	0.713376	6	48	10.881
ADS	74	GO:0002449	lymphocyte mediated immunity	0.0137467	0.000101953	0.787686	6	53	9.70567
ADS	74	GO:0006950	response to stress	0.0168263	0.000154282	10.7006	22	720	3.28739
ADS	74	GO:0080134	regulation of response to stress	0.0169211	0.00018198	3.73036	12	251	4.25941
ADS	74	GO:0002697	regulation of immune effector process	0.0169211	0.000185109	1.24841	7	84	7.03117
ADS	74	GO:0031347	regulation of defense response	0.017295	0.000200328	2.15499	9	145	5.31016
ADS	74	GO:0002683	negative regulation of immune system process	0.0220717	0.000321311	0.96603	6	65	7.69774
ADS	74	GO:0002443	leukocyte mediated immunity	0.0244882	0.000411903	1.01062	6	68	7.3172
ADS	74	GO:0002250	adaptive immune response	0.0261378	0.000521411	1.0552	6	71	6.97179
ADS	74	GO:0050776	regulation of immune response	0.0300652	0.000657798	3.07643	10	207	4.10374
ADS	74	GO:0002682	regulation of immune system process	0.0313793	0.000729376	4.32484	12	291	3.5914
ADS	74	GO:0009611	response to wounding	0.037221	0.00100597	2.67516	9	180	4.16746
ATA	1	GO:1902589	single-organism organelle organization	0.0388716	0.000441097	1.66066	7	79	8.05556
ATA	8	GO:0002495	antigen processing and presentation of peptide antigen via MHC class II	1.93e-06	4.96e-09	0.576577	8	12	52.5
ATA	8	GO:0002504	antigen processing and presentation of peptide or polysaccharide antigen via MHC class II	1.93e-06	4.96e-09	0.576577	8	12	52.5
ATA	8	GO:0019886	antigen processing and presentation of exogenous peptide antigen via MHC class II	1.93e-06	4.96e-09	0.576577	8	12	52.5
ATA	8	GO:0002478	antigen processing and presentation of exogenous peptide antigen	5.46e-06	2.99e-08	1.2012	10	25	18.7576
ATA	8	GO:0048002	antigen processing and presentation of peptide antigen	5.46e-06	2.99e-08	1.2012	10	25	18.7576
ATA	8	GO:0031294	lymphocyte costimulation	5.46e-06	3.27e-08	0.48048	7	10	58.8933
ATA	8	GO:0031295	T cell costimulation	5.46e-06	3.27e-08	0.48048	7	10	58.8933
ATA	8	GO:0019884	antigen processing and presentation of exogenous antigen	6.88e-06	4.7e-08	1.24925	10	26	17.5568
ATA	8	GO:0019882	antigen processing and presentation	1.42e-05	1.09e-07	1.34535	10	28	15.5556
ATA	8	GO:0002429	immune response-activating cell surface receptor signaling pathway	3.93e-05	3.36e-07	1.15315	9	24	16.1478
ATA	8	GO:0050851	antigen receptor-mediated signaling pathway	4.11e-05	4.22e-07	0.624625	7	13	29.3067
ATA	8	GO:0050852	T cell receptor signaling pathway	4.11e-05	4.22e-07	0.624625	7	13	29.3067
ATA	8	GO:0002757	immune response-activating signal transduction	0.000272079	3.02e-06	1.44144	9	30	11.4224
ATA	8	GO:0034112	positive regulation of homotypic cell-cell adhesion	0.000305315	4.18e-06	0.816817	7	17	17.472
ATA	8	GO:0050870	positive regulation of T cell activation	0.000305315	4.18e-06	0.816817	7	17	17.472
ATA	8	GO:1903039	positive regulation of leukocyte cell-cell adhesion	0.000305315	4.18e-06	0.816817	7	17	17.472
ATA	8	GO:0002768	immune response-regulating cell surface receptor signaling pathway	0.000382039	5.55e-06	1.53754	9	32	10.3951
ATA	8	GO:0060333	interferon-gamma-mediated signaling pathway	0.000429238	6.6e-06	0.864865	7	18	15.8582
ATA	8	GO:0022409	positive regulation of cell-cell adhesion	0.000622302	1.01e-05	0.912913	7	19	14.5133
ATA	8	GO:0002253	activation of immune response	0.000740778	1.27e-05	1.68168	9	35	9.1505
ATA	8	GO:0051251	positive regulation of lymphocyte activation	0.000799132	1.5e-05	0.960961	7	20	13.3754
ATA	8	GO:0071346	cellular response to interferon-gamma	0.000799132	1.5e-05	0.960961	7	20	13.3754
ATA	8	GO:0002696	positive regulation of leukocyte activation	0.000910256	2.18e-05	1.00901	7	21	12.4
ATA	8	GO:0034110	regulation of homotypic cell-cell adhesion	0.000910256	2.18e-05	1.00901	7	21	12.4
ATA	8	GO:0034341	response to interferon-gamma	0.000910256	2.18e-05	1.00901	7	21	12.4
ATA	8	GO:0050863	regulation of T cell activation	0.000910256	2.18e-05	1.00901	7	21	12.4
ATA	8	GO:0050867	positive regulation of cell activation	0.000910256	2.18e-05	1.00901	7	21	12.4
ATA	8	GO:1903037	regulation of leukocyte cell-cell adhesion	0.000910256	2.18e-05	1.00901	7	21	12.4
ATA	8	GO:0002764	immune response-regulating signaling pathway	0.00106852	2.65e-05	1.82583	9	38	8.16342
ATA	8	GO:0045785	positive regulation of cell adhesion	0.00167295	4.29e-05	1.10511	7	23	10.815
ATA	8	GO:0002684	positive regulation of immune system process	0.00274614	7.28e-05	2.54655	10	53	6.24736
ATA	8	GO:0022407	regulation of cell-cell adhesion	0.002872	7.86e-05	1.2012	7	25	9.58222
ATA	8	GO:0019221	cytokine-mediated signaling pathway	0.00309131	8.72e-05	1.63363	8	34	7.79487
ATA	8	GO:0050778	positive regulation of immune response	0.00371152	0.000114201	2.16216	9	45	6.5
ATA	8	GO:0048522	positive regulation of cellular process	0.00385164	0.000121804	8.07207	18	168	4.14857
ATA	8	GO:0051249	regulation of lymphocyte activation	0.00417217	0.000135506	1.2973	7	27	8.596
ATA	8	GO:0002694	regulation of leukocyte activation	0.00510666	0.000174587	1.34535	7	28	8.17333
ATA	8	GO:0050865	regulation of cell activation	0.00510666	0.000174587	1.34535	7	28	8.17333
ATA	8	GO:0042110	T cell activation	0.00745257	0.000280267	1.44144	7	30	7.43826
ATA	8	GO:0070486	leukocyte aggregation	0.00745257	0.000280267	1.44144	7	30	7.43826
ATA	8	GO:0070489	T cell aggregation	0.00745257	0.000280267	1.44144	7	30	7.43826
ATA	8	GO:0071593	lymphocyte aggregation	0.00745257	0.000280267	1.44144	7	30	7.43826
ATA	8	GO:0071310	cellular response to organic substance	0.00854196	0.000328537	4.22823	12	88	4.40526
ATA	8	GO:0007159	leukocyte cell-cell adhesion	0.00889676	0.000349787	1.48949	7	31	7.11667
ATA	8	GO:0071345	cellular response to cytokine stimulus	0.0105446	0.000432304	2.01802	8	42	5.88235
ATA	8	GO:0034109	homotypic cell-cell adhesion	0.0105446	0.000432598	1.53754	7	32	6.8208
ATA	8	GO:0048518	positive regulation of biological process	0.010866	0.000455072	9.70571	19	202	3.60193
ATA	8	GO:0034097	response to cytokine	0.0141911	0.000606459	2.11411	8	44	5.53704
ATA	8	GO:0030155	regulation of cell adhesion	0.0145222	0.000645432	1.63363	7	34	6.29481
ATA	8	GO:0046649	lymphocyte activation	0.0145222	0.000645432	1.63363	7	34	6.29481
ATA	8	GO:0070887	cellular response to chemical stimulus	0.0189268	0.000857366	4.66066	12	97	3.87529
ATA	8	GO:0010033	response to organic substance	0.0242173	0.00117982	5.52553	13	115	3.56863
ATA	8	GO:0001775	cell activation	0.0301982	0.00149701	2.4024	8	50	4.69841
ATA	8	GO:0045321	leukocyte activation	0.0307975	0.00155304	1.87387	7	39	5.2675
ATA	8	GO:0045087	innate immune response	0.0320048	0.00166863	3.02703	9	63	4.2029
ATA	8	GO:0016337	single organismal cell-cell adhesion	0.0340338	0.00181852	1.92192	7	40	5.09939
ATA	8	GO:0002682	regulation of immune system process	0.0340338	0.00208205	4.42042	11	92	3.57613
ATA	8	GO:0098602	single organism cell adhesion	0.0359131	0.0024556	2.01802	7	42	4.792
ATA	8	GO:0098609	cell-cell adhesion	0.0359131	0.0024556	2.01802	7	42	4.792
ATA	8	GO:0042221	response to chemical	0.036271	0.00251107	6.72673	14	140	3.1358
ATA	8	GO:0050776	regulation of immune response	0.0448768	0.00326028	3.31532	9	69	3.74348
ATA	8	GO:0032880	regulation of protein localization	0.0450871	0.00332865	1.58559	6	33	5.18803
ATA	8	GO:0048583	regulation of response to stimulus	0.0450871	0.00335263	6.91892	14	144	3.01538
ATA	19	GO:0051252	regulation of RNA metabolic process	0.00672224	1.68e-05	27.9279	46	200	2.66289
ATA	19	GO:0032774	RNA biosynthetic process	0.00672224	2.04e-05	29.8829	48	214	2.61526
ATA	19	GO:0006355	regulation of transcription, DNA-templated	0.00672224	2.42e-05	27.3694	45	196	2.62003
ATA	19	GO:1903506	regulation of nucleic acid-templated transcription	0.00672224	2.42e-05	27.3694	45	196	2.62003
ATA	19	GO:0019219	regulation of nucleobase-containing compound metabolic process	0.00672224	2.54e-05	29.1847	47	209	2.59219
ATA	19	GO:2001141	regulation of RNA biosynthetic process	0.00729305	3.31e-05	27.6486	45	198	2.57353
ATA	19	GO:2000112	regulation of cellular macromolecule biosynthetic process	0.00838628	4.92e-05	28.9054	46	207	2.50456
ATA	19	GO:0006351	transcription, DNA-templated	0.00838628	5.7e-05	29.045	46	208	2.48306
ATA	19	GO:0097659	nucleic acid-templated transcription	0.00838628	5.7e-05	29.045	46	208	2.48306
ATA	19	GO:0010556	regulation of macromolecule biosynthetic process	0.00872913	6.59e-05	29.1847	46	209	2.46182
ATA	19	GO:0034654	nucleobase-containing compound biosynthetic process	0.0105529	8.77e-05	31.2793	48	224	2.40606
ATA	19	GO:0051171	regulation of nitrogen compound metabolic process	0.0111016	0.000100619	31.4189	48	225	2.38644
ATA	19	GO:0016070	RNA metabolic process	0.0113513	0.000111455	33.3739	50	239	2.3625
ATA	19	GO:0019438	aromatic compound biosynthetic process	0.0124798	0.000131962	31.6982	48	227	2.34786
ATA	19	GO:0010468	regulation of gene expression	0.0125688	0.000142395	30.8604	47	221	2.34295
ATA	19	GO:0018130	heterocycle biosynthetic process	0.0142422	0.000172111	31.9775	48	229	2.31013
ATA	19	GO:0090304	nucleic acid metabolic process	0.0171578	0.000220305	35.0495	51	251	2.26464
ATA	19	GO:1901362	organic cyclic compound biosynthetic process	0.0172007	0.000253755	32.3964	48	232	2.25507
ATA	19	GO:0009889	regulation of biosynthetic process	0.0172007	0.000259829	30.5811	46	219	2.26294
ATA	19	GO:0031326	regulation of cellular biosynthetic process	0.0172007	0.000259829	30.5811	46	219	2.26294
ATA	19	GO:0050794	regulation of cellular process	0.0357859	0.000567602	61.1622	75	438	2.41047
ATA	19	GO:0034645	cellular macromolecule biosynthetic process	0.048934	0.000850062	33.7928	48	242	2.08385
ATA	19	GO:0044271	cellular nitrogen compound biosynthetic process	0.048934	0.000850062	33.7928	48	242	2.08385
ATA	23	GO:0032774	RNA biosynthetic process	9.92e-06	6.19e-08	16.7087	35	214	5.00329
ATA	23	GO:0034645	cellular macromolecule biosynthetic process	9.92e-06	1.13e-07	18.8949	37	242	4.9213
ATA	23	GO:2000112	regulation of cellular macromolecule biosynthetic process	9.92e-06	1.14e-07	16.1622	34	207	4.81503
ATA	23	GO:0006355	regulation of transcription, DNA-templated	9.92e-06	1.15e-07	15.3033	33	196	4.80562
ATA	23	GO:1903506	regulation of nucleic acid-templated transcription	9.92e-06	1.15e-07	15.3033	33	196	4.80562
ATA	23	GO:0009889	regulation of biosynthetic process	9.92e-06	1.24e-07	17.0991	35	219	4.81138
ATA	23	GO:0031326	regulation of cellular biosynthetic process	9.92e-06	1.24e-07	17.0991	35	219	4.81138
ATA	23	GO:0006351	transcription, DNA-templated	9.92e-06	1.31e-07	16.2402	34	208	4.7765
ATA	23	GO:0097659	nucleic acid-templated transcription	9.92e-06	1.31e-07	16.2402	34	208	4.7765
ATA	23	GO:0009059	macromolecule biosynthetic process	9.92e-06	1.47e-07	19.0511	37	244	4.84992
ATA	23	GO:1901362	organic cyclic compound biosynthetic process	9.92e-06	1.48e-07	18.1141	36	232	4.79847
ATA	23	GO:0010556	regulation of macromolecule biosynthetic process	9.92e-06	1.5e-07	16.3183	34	209	4.73841
ATA	23	GO:2001141	regulation of RNA biosynthetic process	9.92e-06	1.53e-07	15.4595	33	198	4.72632
ATA	23	GO:0044249	cellular biosynthetic process	9.92e-06	1.62e-07	22.0961	40	283	5.08916
ATA	23	GO:0010468	regulation of gene expression	9.92e-06	1.63e-07	17.2553	35	221	4.73751
ATA	23	GO:0051252	regulation of RNA metabolic process	1.16e-05	2.03e-07	15.6156	33	200	4.64891
ATA	23	GO:1901576	organic substance biosynthetic process	1.23e-05	2.32e-07	22.3303	40	286	4.98645
ATA	23	GO:0034654	nucleobase-containing compound biosynthetic process	1.23e-05	2.43e-07	17.4895	35	224	4.62963
ATA	23	GO:0019438	aromatic compound biosynthetic process	1.73e-05	3.6e-07	17.7237	35	227	4.52512
ATA	23	GO:0018130	heterocycle biosynthetic process	2.13e-05	4.66e-07	17.8799	35	229	4.45725
ATA	23	GO:0009058	biosynthetic process	2.85e-05	6.66e-07	23.033	40	295	4.69281
ATA	23	GO:0019219	regulation of nucleobase-containing compound metabolic process	2.85e-05	6.87e-07	16.3183	33	209	4.32237
ATA	23	GO:0051171	regulation of nitrogen compound metabolic process	4.88e-05	1.23e-06	17.5676	34	225	4.18325
ATA	23	GO:0090304	nucleic acid metabolic process	5.86e-05	1.58e-06	19.5976	36	251	4.17558
ATA	23	GO:0016070	RNA metabolic process	5.86e-05	1.6e-06	18.6607	35	239	4.13783
ATA	23	GO:0044271	cellular nitrogen compound biosynthetic process	8.04e-05	2.29e-06	18.8949	35	242	4.04803
ATA	23	GO:0080090	regulation of primary metabolic process	0.000155931	4.61e-06	21.3153	37	273	3.95085
ATA	23	GO:0010467	gene expression	0.000222676	6.82e-06	20.6126	36	264	3.80921
ATA	23	GO:0031323	regulation of cellular metabolic process	0.000222962	7.07e-06	21.6276	37	277	3.84389
ATA	23	GO:0006139	nucleobase-containing compound metabolic process	0.000353549	1.16e-05	21.003	36	269	3.67918
ATA	23	GO:0060255	regulation of macromolecule metabolic process	0.000421192	1.43e-05	21.1592	36	271	3.62872
ATA	23	GO:1901360	organic cyclic compound metabolic process	0.000564943	1.98e-05	22.4084	37	287	3.59147
ATA	23	GO:0046483	heterocycle metabolic process	0.000594945	2.15e-05	21.4715	36	275	3.53033
ATA	23	GO:0006725	cellular aromatic compound metabolic process	0.000947824	3.53e-05	21.8619	36	280	3.41189
ATA	23	GO:0019222	regulation of metabolic process	0.0028276	0.000108278	23.8138	37	305	3.18458
ATA	23	GO:0044260	cellular macromolecule metabolic process	0.00463894	0.000182715	27.4835	40	352	3.2265
ATA	23	GO:0034641	cellular nitrogen compound metabolic process	0.00882421	0.000364828	23.8919	36	306	2.86667
ATA	23	GO:0044238	primary metabolic process	0.00882421	0.000366871	32.7928	44	420	3.48138
ATA	23	GO:0044237	cellular metabolic process	0.0160849	0.000686337	33.4174	44	428	3.29427
ATA	23	GO:0043170	macromolecule metabolic process	0.0237428	0.00103907	29.2012	40	374	2.79441
ATA	23	GO:0071704	organic substance metabolic process	0.0240793	0.00108014	33.8859	44	434	3.15897
ATA	23	GO:0006807	nitrogen compound metabolic process	0.0258075	0.0011859	25.0631	36	321	2.59737
ATA	24	GO:0007389	pattern specification process	0.0020052	1.25e-05	0.968468	7	15	14.9479
ATA	24	GO:0034762	regulation of transmembrane transport	0.0103318	0.000165239	0.968468	6	15	11.0631
ATA	24	GO:0034765	regulation of ion transmembrane transport	0.0103318	0.000165239	0.968468	6	15	11.0631
ATA	26	GO:0031347	regulation of defense response	0.00300903	7.83e-06	2.46246	11	40	7.53563
ATA	26	GO:0002697	regulation of immune effector process	0.00300903	1.16e-05	1.29279	8	21	11.4126
ATA	26	GO:0050727	regulation of inflammatory response	0.00300903	1.52e-05	0.984985	7	16	14.0915
ATA	26	GO:0032101	regulation of response to external stimulus	0.00300903	1.53e-05	2.15465	10	35	7.74194
ATA	26	GO:0080134	regulation of response to stress	0.0030772	1.76e-05	3.69369	13	60	5.70973
ATA	26	GO:0002460	adaptive immune response based on somatic recombination of immune receptors built from immunoglobulin superfamily domains	0.00549412	3.85e-05	1.10811	7	18	11.492
ATA	26	GO:1903034	regulation of response to wounding	0.00549412	3.85e-05	1.10811	7	18	11.492
ATA	26	GO:0002449	lymphocyte mediated immunity	0.00584621	5.81e-05	1.16967	7	19	10.5172
ATA	26	GO:0009611	response to wounding	0.00659587	7.14e-05	2.52402	10	41	6.18106
ATA	26	GO:0002443	leukocyte mediated immunity	0.0134443	0.000171156	1.35435	7	22	8.37255
ATA	26	GO:0048584	positive regulation of response to stimulus	0.0174102	0.000277056	5.35586	14	87	3.92085
ATA	26	GO:0006954	inflammatory response	0.028749	0.000569553	2.09309	8	34	5.58508
ATA	26	GO:0009605	response to external stimulus	0.028749	0.000585595	5.72523	14	93	3.58368
ATA	26	GO:0048583	regulation of response to stimulus	0.0348127	0.000797746	8.86486	18	144	3.09938
ATA	26	GO:0048519	negative regulation of biological process	0.0429475	0.00103883	9.84985	19	160	2.96454
ATT	10	GO:0007156	homophilic cell adhesion via plasma membrane adhesion molecules	1.03e-69	1.75e-72	1.1472	43	57	947.92
ATT	10	GO:0098742	cell-cell adhesion via plasma-membrane adhesion molecules	2.26e-65	7.72e-68	1.32833	43	66	574.891
ATT	10	GO:0098609	cell-cell adhesion	2.15e-46	1.1e-48	3.15983	44	157	131.833
ATT	10	GO:0007155	cell adhesion	1.02e-37	7.24e-40	5.21271	45	259	79.521
ATT	10	GO:0022610	biological adhesion	1.02e-37	8.74e-40	5.23283	45	260	79.1163
ATT	10	GO:0016339	calcium-dependent cell-cell adhesion via plasma membrane cell adhesion molecules	1.15e-13	1.18e-15	0.261642	10	13	201.626
ATT	10	GO:0050808	synapse organization	4.57e-08	5.47e-10	0.70442	10	35	23.9805
ATT	10	GO:0007416	synapse assembly	6.43e-07	8.8e-09	0.483031	8	24	28.686
ATT	10	GO:0007399	nervous system development	0.000149987	2.31e-06	6.72218	20	334	4.45654
ATT	11	GO:0009653	anatomical structure morphogenesis	0.00103593	6.16e-07	5.85635	19	371	5.50568
ATT	11	GO:0048856	anatomical structure development	0.00712157	8.46e-06	11.5391	25	731	4.22096
ATT	11	GO:0030154	cell differentiation	0.0148471	2.65e-05	8.19258	20	519	3.998
ATT	11	GO:0009887	organ morphogenesis	0.0169567	4.03e-05	1.76796	9	112	6.73943
ATT	11	GO:0048869	cellular developmental process	0.0176105	7.83e-05	8.79242	20	557	3.64432
ATT	11	GO:0032502	developmental process	0.0176105	8.62e-05	13.0229	25	825	3.52917
ATT	11	GO:0048731	system development	0.0176105	0.000119032	9.83425	21	623	3.47368
ATT	11	GO:0044767	single-organism developmental process	0.0176105	0.000229903	12.8335	24	813	3.24144
ATT	11	GO:0048699	generation of neurons	0.0176105	0.00025113	3.29913	11	209	4.39847
ATT	11	GO:0045597	positive regulation of cell differentiation	0.0203098	0.00030169	1.79953	8	114	5.63208
ATT	11	GO:0022008	neurogenesis	0.0253093	0.000411691	3.48856	11	221	4.12545
ATT	11	GO:0032870	cellular response to hormone stimulus	0.0253093	0.000494749	1.46803	7	93	5.93939
ATT	11	GO:0044707	single-multicellular organism process	0.0253093	0.000570388	14.4594	25	916	2.9985
ATT	11	GO:0051240	positive regulation of multicellular organismal process	0.0253093	0.000583513	3.04657	10	193	4.20947
ATT	11	GO:0051094	positive regulation of developmental process	0.0253093	0.000608911	2.50987	9	159	4.53677
ATT	11	GO:0007275	multicellular organismal development	0.0253093	0.000637588	10.9866	21	696	2.97848
ATT	11	GO:1901699	cellular response to nitrogen compound	0.0291126	0.000868481	1.6101	7	102	5.35662
ATT	11	GO:0071375	cellular response to peptide hormone stimulus	0.0291126	0.000882199	1.16811	6	74	6.29585
ATT	11	GO:1901653	cellular response to peptide	0.0291126	0.000882199	1.16811	6	74	6.29585
ATT	11	GO:0032501	multicellular organismal process	0.0294046	0.000925773	14.8698	25	942	2.86623
ATT	11	GO:0048468	cell development	0.0294046	0.000929632	4.46725	12	283	3.51555
ATT	11	GO:1901700	response to oxygen-containing compound	0.0294046	0.000943465	3.23599	10	205	3.92991
ATT	11	GO:0048513	organ development	0.0295498	0.000965681	6.55091	15	415	3.141
ATT	11	GO:0050793	regulation of developmental process	0.0317246	0.0010556	4.53039	12	287	3.45818
ATT	11	GO:0009725	response to hormone	0.0341091	0.00115521	2.19416	8	139	4.50954
ATT	11	GO:0060429	epithelium development	0.0343629	0.00132935	2.24152	8	142	4.40299
ATT	11	GO:1901701	cellular response to oxygen-containing compound	0.0343629	0.00139187	2.2573	8	143	4.36852
ATT	11	GO:0051239	regulation of multicellular organismal process	0.036404	0.00156039	5.41436	13	343	3.15735
ATT	11	GO:2000026	regulation of multicellular organismal development	0.036404	0.00157902	3.45699	10	219	3.64434
ATT	11	GO:0043434	response to peptide hormone	0.0391809	0.00172275	1.32597	6	84	5.46606
ATT	11	GO:1901652	response to peptide	0.0405714	0.0018321	1.34175	6	85	5.39464
ATT	11	GO:0030182	neuron differentiation	0.0472497	0.00219838	2.99921	9	190	3.71003
ATT	38	GO:0016337	single organismal cell-cell adhesion	0.00526924	0.000124135	1.19574	7	101	7.80296
ATT	38	GO:0098602	single organism cell adhesion	0.00743309	0.000239006	1.32597	7	112	6.95362
ATT	38	GO:0006897	endocytosis	0.0187016	0.000992206	1.20758	6	102	6.27083
ATT	38	GO:0098609	cell-cell adhesion	0.0300055	0.00185725	1.85872	7	157	4.77623
ATT	38	GO:0051179	localization	0.040983	0.00296501	10.1934	18	861	2.95552
ATT	38	GO:0048856	anatomical structure development	0.0495345	0.00396855	8.6543	16	731	2.85954
ATT	38	GO:0051234	establishment of localization	0.0495345	0.00396855	8.6543	16	731	2.85954
ATT	38	GO:0016192	vesicle-mediated transport	0.0495345	0.00398187	2.71113	8	229	3.75648
ATT	73	GO:0051171	regulation of nitrogen compound metabolic process	0.0421493	7.57e-05	11.7727	24	678	3.36881
ATT	73	GO:1903506	regulation of nucleic acid-templated transcription	0.0421493	0.000133631	9.72376	21	560	3.30491
ATT	73	GO:2001141	regulation of RNA biosynthetic process	0.0421493	0.000145011	9.77585	21	563	3.28157
ATT	73	GO:0019219	regulation of nucleobase-containing compound metabolic process	0.0421493	0.000170657	10.6788	22	615	3.19899
ATT	73	GO:0051252	regulation of RNA metabolic process	0.0421493	0.00018952	9.94949	21	573	3.20558
ATT	73	GO:0097659	nucleic acid-templated transcription	0.0442706	0.000258887	10.1579	21	585	3.11795
ATT	73	GO:0031323	regulation of cellular metabolic process	0.0442706	0.000348511	16.4957	28	950	2.97614
ATT	73	GO:0010556	regulation of macromolecule biosynthetic process	0.0442706	0.000376499	11.2344	22	647	2.984
ATT	73	GO:0019222	regulation of metabolic process	0.0442706	0.000400475	18.562	30	1069	2.99258
ATT	73	GO:0006355	regulation of transcription, DNA-templated	0.0442706	0.000416489	9.68903	20	558	3.02354
ATT	73	GO:0060255	regulation of macromolecule metabolic process	0.0442706	0.000437929	15.749	27	907	2.90575
ATT	73	GO:0032774	RNA biosynthetic process	0.0445386	0.000480632	10.5919	21	610	2.94685
ATT	76	GO:0006355	regulation of transcription, DNA-templated	3.64e-09	1.2e-10	3.30308	15	558	Inf
ATT	76	GO:1903506	regulation of nucleic acid-templated transcription	3.64e-09	1.26e-10	3.31492	15	560	Inf
ATT	76	GO:2001141	regulation of RNA biosynthetic process	3.64e-09	1.37e-10	3.33268	15	563	Inf
ATT	76	GO:0051252	regulation of RNA metabolic process	3.64e-09	1.79e-10	3.39187	15	573	Inf
ATT	76	GO:0006351	transcription, DNA-templated	3.64e-09	2.27e-10	3.44515	15	582	Inf
ATT	76	GO:0097659	nucleic acid-templated transcription	3.64e-09	2.45e-10	3.4629	15	585	Inf
ATT	76	GO:0032774	RNA biosynthetic process	5.83e-09	4.63e-10	3.61089	15	610	Inf
ATT	76	GO:0019219	regulation of nucleobase-containing compound metabolic process	5.83e-09	5.24e-10	3.64049	15	615	Inf
ATT	76	GO:2000112	regulation of cellular macromolecule biosynthetic process	6.15e-09	6.22e-10	3.68193	15	622	Inf
ATT	76	GO:0010556	regulation of macromolecule biosynthetic process	1.01e-08	1.13e-09	3.82991	15	647	Inf
ATT	76	GO:0010468	regulation of gene expression	1.18e-08	1.46e-09	3.89503	15	658	Inf
ATT	76	GO:0031326	regulation of cellular biosynthetic process	1.53e-08	2.15e-09	3.99566	15	675	Inf
ATT	76	GO:0051171	regulation of nitrogen compound metabolic process	1.53e-08	2.3e-09	4.01342	15	678	Inf
ATT	76	GO:0034654	nucleobase-containing compound biosynthetic process	1.53e-08	2.4e-09	4.02526	15	680	Inf
ATT	76	GO:0009889	regulation of biosynthetic process	1.67e-08	2.81e-09	4.06669	15	687	Inf
ATT	76	GO:0019438	aromatic compound biosynthetic process	1.67e-08	3e-09	4.08445	15	690	Inf
ATT	76	GO:0018130	heterocycle biosynthetic process	1.71e-08	3.27e-09	4.10813	15	694	Inf
ATT	76	GO:1901362	organic cyclic compound biosynthetic process	2.29e-08	4.63e-09	4.20284	15	710	Inf
ATT	76	GO:0016070	RNA metabolic process	3.17e-08	6.76e-09	4.30939	15	728	Inf
ATT	76	GO:0034645	cellular macromolecule biosynthetic process	8.22e-08	1.85e-08	4.60537	15	778	Inf
ATT	76	GO:0044271	cellular nitrogen compound biosynthetic process	9.5e-08	2.24e-08	4.66456	15	788	Inf
ATT	76	GO:0090304	nucleic acid metabolic process	1.25e-07	3.1e-08	4.76519	15	805	Inf
ATT	76	GO:0009059	macromolecule biosynthetic process	1.27e-07	3.28e-08	4.78295	15	808	Inf
ATT	76	GO:0010467	gene expression	2.43e-07	6.57e-08	5.00789	15	846	Inf
ATT	76	GO:0006139	nucleobase-containing compound metabolic process	5.21e-07	1.46e-07	5.28019	15	892	Inf
ATT	76	GO:0060255	regulation of macromolecule metabolic process	6.44e-07	1.88e-07	5.36898	15	907	Inf
ATT	76	GO:0006725	cellular aromatic compound metabolic process	7.66e-07	2.37e-07	5.45185	15	921	Inf
ATT	76	GO:0046483	heterocycle metabolic process	7.66e-07	2.41e-07	5.45777	15	922	Inf
ATT	76	GO:0080090	regulation of primary metabolic process	8.57e-07	2.79e-07	5.51105	15	931	Inf
ATT	76	GO:0031323	regulation of cellular metabolic process	1.12e-06	3.79e-07	5.62352	15	950	Inf
ATT	76	GO:1901360	organic cyclic compound metabolic process	1.23e-06	4.3e-07	5.67088	15	958	Inf
ATT	76	GO:0044249	cellular biosynthetic process	1.25e-06	4.51e-07	5.68863	15	961	Inf
ATT	76	GO:1901576	organic substance biosynthetic process	1.51e-06	5.61e-07	5.77151	15	975	Inf
ATT	76	GO:0009058	biosynthetic process	1.91e-06	7.28e-07	5.87214	15	992	Inf
ATT	76	GO:0034641	cellular nitrogen compound metabolic process	3.37e-06	1.32e-06	6.10892	15	1032	Inf
ATT	76	GO:0019222	regulation of metabolic process	5.57e-06	2.25e-06	6.32794	15	1069	Inf
ATT	76	GO:0006807	nitrogen compound metabolic process	6.41e-06	2.67e-06	6.39897	15	1081	Inf
ATT	76	GO:0044260	cellular macromolecule metabolic process	0.000103406	4.42e-05	7.70718	15	1302	Inf
ATT	76	GO:0043170	macromolecule metabolic process	0.000349653	0.000153219	8.37017	15	1414	Inf
ATT	76	GO:0050794	regulation of cellular process	0.000908412	0.000408275	8.93252	15	1509	Inf
ATT	76	GO:0050789	regulation of biological process	0.00191201	0.000880815	9.40016	15	1588	Inf
ATT	76	GO:0044237	cellular metabolic process	0.00236173	0.00111453	9.54815	15	1613	Inf
ATT	76	GO:0044238	primary metabolic process	0.00246232	0.00118966	9.58958	15	1620	Inf
ATT	76	GO:0071704	organic substance metabolic process	0.00383836	0.00189762	9.89148	15	1671	Inf
ATT	76	GO:0065007	biological regulation	0.00399699	0.00202095	9.93291	15	1678	Inf
ATT	76	GO:0008152	metabolic process	0.0196671	0.010165	11.0576	15	1868	Inf
ATT	77	GO:0032774	RNA biosynthetic process	0.000876214	8.47e-07	35.146	61	610	2.40392
ATT	77	GO:0006355	regulation of transcription, DNA-templated	0.000876214	1.21e-06	32.15	57	558	2.41223
ATT	77	GO:1903506	regulation of nucleic acid-templated transcription	0.000876214	1.37e-06	32.2652	57	560	2.40009
ATT	77	GO:2001141	regulation of RNA biosynthetic process	0.000876214	1.66e-06	32.438	57	563	2.38207
ATT	77	GO:0051252	regulation of RNA metabolic process	0.00129027	3.05e-06	33.0142	57	573	2.32349
ATT	77	GO:2000112	regulation of cellular macromolecule biosynthetic process	0.00145335	4.12e-06	35.8374	60	622	2.26682
ATT	77	GO:0006351	transcription, DNA-templated	0.00156725	5.18e-06	33.5328	57	582	2.27268
ATT	77	GO:0097659	nucleic acid-templated transcription	0.00163074	6.17e-06	33.7056	57	585	2.25613
ATT	77	GO:0010468	regulation of gene expression	0.00305223	1.31e-05	37.9116	61	658	2.15294
ATT	77	GO:0019219	regulation of nucleobase-containing compound metabolic process	0.00305223	1.44e-05	35.4341	58	615	2.1666
ATT	77	GO:0010556	regulation of macromolecule biosynthetic process	0.0031091	1.62e-05	37.2778	60	647	2.14056
ATT	77	GO:0051171	regulation of nitrogen compound metabolic process	0.00602856	3.62e-05	39.0639	61	678	2.05989
ATT	77	GO:1901362	organic cyclic compound biosynthetic process	0.00602856	3.86e-05	40.9077	63	710	2.04248
ATT	77	GO:0034654	nucleobase-containing compound biosynthetic process	0.00602856	3.99e-05	39.1792	61	680	2.05092
ATT	77	GO:0016070	RNA metabolic process	0.00615189	4.36e-05	41.9448	64	728	2.02645
ATT	77	GO:0009889	regulation of biosynthetic process	0.00739491	5.59e-05	39.5825	61	687	2.01996
ATT	77	GO:0019438	aromatic compound biosynthetic process	0.00769322	6.45e-05	39.7553	61	690	2.0069
ATT	77	GO:0031326	regulation of cellular biosynthetic process	0.00769322	6.54e-05	38.8911	60	675	2.01134
ATT	77	GO:0018130	heterocycle biosynthetic process	0.00866062	7.78e-05	39.9858	61	694	1.98968
ATT	77	GO:0006955	immune response	0.0388741	0.000374837	14.577	28	253	2.28113
ATT	77	GO:0034645	cellular macromolecule biosynthetic process	0.0388741	0.000385802	44.8256	64	778	1.82988
ATT	77	GO:0010467	gene expression	0.0432589	0.000449762	48.7435	68	846	1.8041
ATT	81	GO:0051252	regulation of RNA metabolic process	3.25e-17	9.24e-20	13.3414	46	573	13.0796
ATT	81	GO:0032774	RNA biosynthetic process	3.25e-17	1.17e-19	14.2028	47	610	13.3014
ATT	81	GO:0016070	RNA metabolic process	3.25e-17	1.82e-19	16.9503	50	728	14.7247
ATT	81	GO:0006351	transcription, DNA-templated	3.25e-17	1.84e-19	13.5509	46	582	12.8005
ATT	81	GO:0097659	nucleic acid-templated transcription	3.26e-17	2.31e-19	13.6208	46	585	12.7096
ATT	81	GO:0006355	regulation of transcription, DNA-templated	4.26e-17	3.61e-19	12.9921	45	558	12.2932
ATT	81	GO:1903506	regulation of nucleic acid-templated transcription	4.26e-17	4.22e-19	13.0387	45	560	12.233
ATT	81	GO:2001141	regulation of RNA biosynthetic process	4.69e-17	5.3e-19	13.1085	45	563	12.1435
ATT	81	GO:0034654	nucleobase-containing compound biosynthetic process	1.01e-16	1.29e-18	15.8327	48	680	12.725
ATT	81	GO:0090304	nucleic acid metabolic process	1.21e-16	1.72e-18	18.7431	51	805	14.5509
ATT	81	GO:0019219	regulation of nucleobase-containing compound metabolic process	1.33e-16	2.07e-18	14.3193	46	615	11.8529
ATT	81	GO:0019438	aromatic compound biosynthetic process	1.48e-16	2.52e-18	16.0655	48	690	12.4588
ATT	81	GO:0018130	heterocycle biosynthetic process	1.66e-16	3.28e-18	16.1586	48	694	12.3546
ATT	81	GO:2000112	regulation of cellular macromolecule biosynthetic process	1.66e-16	3.39e-18	14.4822	46	622	11.6659
ATT	81	GO:0010468	regulation of gene expression	1.66e-16	3.51e-18	15.3204	47	658	11.9487
ATT	81	GO:1901362	organic cyclic compound biosynthetic process	4.1e-16	9.27e-18	16.5312	48	710	11.9506
ATT	81	GO:0051171	regulation of nitrogen compound metabolic process	5.54e-16	1.33e-17	15.7861	47	678	11.4459
ATT	81	GO:0010556	regulation of macromolecule biosynthetic process	7.37e-16	1.88e-17	15.0643	46	647	11.0334
ATT	81	GO:0006139	nucleobase-containing compound metabolic process	7.37e-16	1.98e-17	20.7687	52	892	14.4592
ATT	81	GO:0006725	cellular aromatic compound metabolic process	3.44e-15	9.72e-17	21.444	52	921	13.7288
ATT	81	GO:0046483	heterocycle metabolic process	3.45e-15	1.03e-16	21.4672	52	922	13.7044
ATT	81	GO:0031326	regulation of cellular biosynthetic process	3.77e-15	1.17e-16	15.7163	46	675	10.3847
ATT	81	GO:0009889	regulation of biosynthetic process	7.69e-15	2.5e-16	15.9957	46	687	10.1241
ATT	81	GO:0034645	cellular macromolecule biosynthetic process	1.7e-14	5.76e-16	18.1144	48	778	10.4309
ATT	81	GO:1901360	organic cyclic compound metabolic process	1.93e-14	6.82e-16	22.3054	52	958	12.8647
ATT	81	GO:0044271	cellular nitrogen compound biosynthetic process	2.77e-14	1.02e-15	18.3473	48	788	10.231
ATT	81	GO:0009059	macromolecule biosynthetic process	8.16e-14	3.12e-15	18.8129	48	808	9.84689
ATT	81	GO:0010467	gene expression	6.01e-13	2.38e-14	19.6977	48	846	9.1702
ATT	81	GO:0034641	cellular nitrogen compound metabolic process	6.37e-13	2.61e-14	24.0284	52	1032	11.3324
ATT	81	GO:0006807	nitrogen compound metabolic process	5.83e-12	2.47e-13	25.1693	52	1081	10.439
ATT	81	GO:0060255	regulation of macromolecule metabolic process	1.14e-11	4.99e-13	21.118	48	907	8.20912
ATT	81	GO:0044249	cellular biosynthetic process	1.71e-11	7.76e-13	22.3753	49	961	8.3977
ATT	81	GO:1901576	organic substance biosynthetic process	3.15e-11	1.47e-12	22.7013	49	975	8.19665
ATT	81	GO:0080090	regulation of primary metabolic process	3.21e-11	1.54e-12	21.6768	48	931	7.86739
ATT	81	GO:0009058	biosynthetic process	6.37e-11	3.15e-12	23.0971	49	992	7.96055
ATT	81	GO:0031323	regulation of cellular metabolic process	7.22e-11	3.67e-12	22.1192	48	950	7.60976
ATT	81	GO:0019222	regulation of metabolic process	1.56e-09	8.19e-11	24.8899	49	1069	6.98971
ATT	81	GO:0044260	cellular macromolecule metabolic process	3.91e-09	2.1e-10	30.3149	53	1302	8.67067
ATT	81	GO:0043170	macromolecule metabolic process	1.9e-07	1.05e-08	32.9227	53	1414	7.23022
ATT	81	GO:0044237	cellular metabolic process	2e-06	1.13e-07	37.556	55	1613	8.09291
ATT	81	GO:0044238	primary metabolic process	2.41e-06	1.4e-07	37.719	55	1620	7.99521
ATT	81	GO:0071704	organic substance metabolic process	1.07e-05	6.36e-07	38.9065	55	1671	7.30894
ATT	81	GO:0050794	regulation of cellular process	1.9e-05	1.16e-06	35.1346	52	1509	5.19031
ATT	81	GO:0065007	biological regulation	7.53e-05	4.69e-06	39.0695	54	1678	5.65936
ATT	81	GO:0050789	regulation of biological process	0.000158539	1.01e-05	36.974	52	1588	4.54129
ATT	81	GO:0008152	metabolic process	0.000344463	2.24e-05	43.4933	56	1868	6.83002
ATT	90	GO:0018149	peptide cross-linking	2.09e-05	2.68e-08	0.230071	6	11	63.217
ATT	90	GO:0031424	keratinization	2.09e-05	2.68e-08	0.230071	6	11	63.217
ATT	90	GO:0030216	keratinocyte differentiation	0.000115184	2.21e-07	0.481058	7	23	23.4443
ATT	90	GO:0009913	epidermal cell differentiation	0.000640991	1.64e-06	0.627466	7	30	16.2628
ATT	90	GO:0043588	skin development	0.00231706	7.42e-06	0.773875	7	37	12.4326
ATT	90	GO:0030855	epithelial cell differentiation	0.0049927	2.56e-05	1.65233	9	79	7.04513
ATT	90	GO:0008544	epidermis development	0.00669409	3.86e-05	0.983031	7	47	9.28641
ATT	90	GO:0060326	cell chemotaxis	0.00840915	5.39e-05	0.711129	6	34	11.1839
ATT	90	GO:0030154	cell differentiation	0.0321545	0.000348414	10.8552	22	519	2.833
ATT	90	GO:0048869	cellular developmental process	0.0321545	0.000350177	11.65	23	557	2.79532
ATT	90	GO:0048513	organ development	0.0331945	0.000405809	8.67995	19	415	2.94229
ATT	90	GO:0032501	multicellular organismal process	0.0331945	0.000446563	19.7024	32	942	2.63066
ATT	90	GO:0009888	tissue development	0.0375615	0.000553437	4.74783	13	227	3.44287
ATT	90	GO:1902533	positive regulation of intracellular signal transduction	0.0405856	0.000641303	3.03275	10	145	4.04134
ATT	90	GO:0098542	defense response to other organism	0.0405856	0.000657679	1.52684	7	73	5.56818
ATT	90	GO:0044707	single-multicellular organism process	0.0405856	0.000675993	19.1586	31	916	2.54114
ATT	90	GO:0045087	innate immune response	0.0485488	0.000839729	3.13733	10	150	3.8887
FIB	10	GO:0006355	regulation of transcription, DNA-templated	0.0195548	0.000807776	1.60503	6	894	20.2973
FIB	10	GO:1903506	regulation of nucleic acid-templated transcription	0.0195548	0.000828859	1.61221	6	898	20.1794
FIB	10	GO:2001141	regulation of RNA biosynthetic process	0.0195548	0.000872375	1.62657	6	906	19.9467
FIB	10	GO:0051252	regulation of RNA metabolic process	0.0195548	0.00106553	1.68402	6	938	19.0558
FIB	10	GO:0006351	transcription, DNA-templated	0.0195548	0.00111211	1.69659	6	945	18.869
FIB	10	GO:0097659	nucleic acid-templated transcription	0.0195548	0.00113946	1.70377	6	949	18.7635
FIB	10	GO:2000112	regulation of cellular macromolecule biosynthetic process	0.0195548	0.00139489	1.76481	6	983	17.9017
FIB	10	GO:0032774	RNA biosynthetic process	0.0195548	0.0014361	1.77379	6	988	17.78
FIB	10	GO:0019219	regulation of nucleobase-containing compound metabolic process	0.0195548	0.00153906	1.79533	6	1000	17.493
FIB	10	GO:0010556	regulation of macromolecule biosynthetic process	0.0195548	0.0016573	1.81867	6	1013	17.1897
FIB	10	GO:0031326	regulation of cellular biosynthetic process	0.0195548	0.00201283	1.88151	6	1048	16.4107
FIB	10	GO:0009889	regulation of biosynthetic process	0.0195548	0.0021481	1.90305	6	1060	16.1556
FIB	10	GO:0034654	nucleobase-containing compound biosynthetic process	0.0195548	0.00240253	1.94075	6	1081	15.7228
FIB	10	GO:0010468	regulation of gene expression	0.0195548	0.00241523	1.94255	6	1082	15.7026
FIB	10	GO:0051171	regulation of nitrogen compound metabolic process	0.0195548	0.00251881	1.95691	6	1090	15.5424
FIB	10	GO:0019438	aromatic compound biosynthetic process	0.0195548	0.00265332	1.97487	6	1100	15.3455
FIB	10	GO:0018130	heterocycle biosynthetic process	0.0195548	0.00268091	1.97846	6	1102	15.3066
FIB	10	GO:1901362	organic cyclic compound biosynthetic process	0.0215169	0.00312342	2.03232	6	1132	14.7389
FIB	10	GO:0016070	RNA metabolic process	0.0287761	0.00440924	2.15978	6	1203	13.5088
FIB	10	GO:0044271	cellular nitrogen compound biosynthetic process	0.0337849	0.00544917	2.24237	6	1249	12.7868
FIB	10	GO:0034645	cellular macromolecule biosynthetic process	0.033956	0.00575061	2.26391	6	1261	12.6072
FIB	10	GO:0009059	macromolecule biosynthetic process	0.0393013	0.00697281	2.34291	6	1305	11.9769
FIB	10	GO:0090304	nucleic acid metabolic process	0.039404	0.0073088	2.36266	6	1316	11.826
FIB	21	GO:0048706	embryonic skeletal system development	7.88e-08	1.37e-10	0.0933573	6	26	144.938
FIB	21	GO:0009952	anterior/posterior pattern specification	7.7e-07	3.53e-09	0.154399	6	43	78
FIB	21	GO:0048705	skeletal system morphogenesis	7.74e-07	5.39e-09	0.165171	6	46	72.0938
FIB	21	GO:0001501	skeletal system development	3.46e-06	3.01e-08	0.387792	7	108	37.4653
FIB	21	GO:0003002	regionalization	6.92e-06	7.23e-08	0.251346	6	70	44.7773
FIB	21	GO:0007389	pattern specification process	2.22e-05	2.7e-07	0.312388	6	87	35.2222
FIB	21	GO:0043009	chordate embryonic development	0.000423419	7.1e-06	0.54219	6	151	19.3448
FIB	21	GO:0009792	embryo development ending in birth or egg hatching	0.000423419	7.38e-06	0.545781	6	152	19.2072
FIB	21	GO:0009887	organ morphogenesis	0.00187143	3.91e-05	0.728905	6	203	14.0406
FIB	21	GO:0009790	embryo development	0.00350495	8.55e-05	0.836625	6	233	12.0859
FIB	21	GO:0048513	organ development	0.0330695	0.000864185	2.42011	8	674	6.44444
FIB	49	GO:0043588	skin development	8.7e-07	2.92e-09	0.157989	6	56	92.112
FIB	49	GO:0009888	tissue development	0.0073867	0.000322238	1.12285	6	398	10.702
FIB	49	GO:0032501	multicellular organismal process	0.00872368	0.000409837	4.1444	10	1469	16.6484
FIB	49	GO:0048513	organ development	0.0154287	0.000776612	1.90151	7	674	8.4509
FIB	49	GO:0048731	system development	0.0202249	0.00115377	2.74506	8	973	8.07737
FIB	49	GO:0030154	cell differentiation	0.0350304	0.00275734	2.33034	7	826	6.55769
FIB	49	GO:0007275	multicellular organismal development	0.0350304	0.00277755	3.10618	8	1101	6.81915
FIB	52	GO:0006575	cellular modified amino acid metabolic process	0.00116859	1.32e-05	0.550141	6	65	14.339
FIB	52	GO:0006790	sulfur compound metabolic process	0.0041942	5.42e-05	0.702488	6	83	10.9351
FIB	52	GO:0007420	brain development	0.0489669	0.000672949	1.10875	6	131	6.65067
FIB	75	GO:0098742	cell-cell adhesion via plasma-membrane adhesion molecules	3.12e-09	1.74e-12	3.79251	22	53	9.91063
FIB	75	GO:0007156	homophilic cell adhesion via plasma membrane adhesion molecules	3.12e-09	1.79e-12	2.79072	19	39	13.1538
FIB	75	GO:0098609	cell-cell adhesion	0.0155178	1.33e-05	14.5976	32	204	2.59712
FIB	76	GO:0051253	negative regulation of RNA metabolic process	0.0100238	0.000195315	2.66658	10	281	4.90775
FIB	76	GO:1901565	organonitrogen compound catabolic process	0.0125311	0.00025289	0.920492	6	97	8.02056
FIB	76	GO:0045934	negative regulation of nucleobase-containing compound metabolic process	0.0181236	0.000403588	2.91331	10	307	4.44569
FIB	76	GO:0050896	response to stimulus	0.0291392	0.000709723	16.9484	27	1786	3.22803
FIB	76	GO:0051172	negative regulation of nitrogen compound metabolic process	0.0344741	0.000911631	3.22647	10	340	3.96409
FIB	80	GO:0048584	positive regulation of response to stimulus	0.0139108	0.000412505	1.208	6	471	11.0452
FIB	80	GO:0051179	localization	0.0139108	0.000454806	3.43678	9	1340	17.2968
FIB	80	GO:0071310	cellular response to organic substance	0.0195869	0.000706631	1.33111	6	519	9.87135
FIB	80	GO:0032879	regulation of localization	0.0196988	0.000843915	1.37471	6	536	9.5066
FIB	80	GO:0051704	multi-organism process	0.0265949	0.00134923	1.49782	6	584	8.59256
FIB	80	GO:0042221	response to chemical	0.0296859	0.00172734	2.23647	7	872	8.15723
FIB	80	GO:0007166	cell surface receptor signaling pathway	0.0296859	0.00177057	1.57476	6	614	8.09457
FIB	80	GO:0070887	cellular response to chemical stimulus	0.0314043	0.00194877	1.60298	6	625	7.92407
FIB	80	GO:0010033	response to organic substance	0.0323329	0.00269745	1.703	6	664	7.3655
FIB	80	GO:0044765	single-organism transport	0.0382492	0.00323414	2.47243	7	964	7.14873
FIB	80	GO:1902578	single-organism localization	0.0405771	0.00431339	2.59041	7	1010	6.71386
FIB	80	GO:0006810	transport	0.0460073	0.00746313	2.83406	7	1105	5.93109
FIB	88	GO:0034660	ncRNA metabolic process	0.0204284	5.74e-06	10.8438	27	140	3.02713
FIB	88	GO:0042254	ribosome biogenesis	0.0262123	1.78e-05	6.04155	18	78	3.73627
FIB	88	GO:0034470	ncRNA processing	0.0262123	2.21e-05	7.28084	20	94	3.37646
FIB	112	GO:0019219	regulation of nucleobase-containing compound metabolic process	8.33e-05	4.22e-07	10.0026	25	1000	5.28388
FIB	112	GO:0051171	regulation of nitrogen compound metabolic process	8.33e-05	4.93e-07	10.9028	26	1090	5.25564
FIB	112	GO:0051252	regulation of RNA metabolic process	8.33e-05	6.07e-07	9.38241	24	938	5.15711
FIB	112	GO:0006351	transcription, DNA-templated	8.33e-05	7.04e-07	9.45242	24	945	5.10575
FIB	112	GO:0097659	nucleic acid-templated transcription	8.33e-05	7.65e-07	9.49243	24	949	5.07676
FIB	112	GO:0031326	regulation of cellular biosynthetic process	8.33e-05	1.11e-06	10.4827	25	1048	4.95217
FIB	112	GO:0006355	regulation of transcription, DNA-templated	8.33e-05	1.23e-06	8.94229	23	894	4.93305
FIB	112	GO:1903506	regulation of nucleic acid-templated transcription	8.33e-05	1.33e-06	8.9823	23	898	4.90393
FIB	112	GO:0009889	regulation of biosynthetic process	8.33e-05	1.4e-06	10.6027	25	1060	4.87405
FIB	112	GO:2000112	regulation of cellular macromolecule biosynthetic process	8.33e-05	1.53e-06	9.83252	24	983	4.84004
FIB	112	GO:2001141	regulation of RNA biosynthetic process	8.33e-05	1.57e-06	9.06232	23	906	4.84648
FIB	112	GO:0032774	RNA biosynthetic process	8.33e-05	1.69e-06	9.88253	24	988	4.80664
FIB	112	GO:0034654	nucleobase-containing compound biosynthetic process	9e-05	2.08e-06	10.8128	25	1081	4.74161
FIB	112	GO:0010468	regulation of gene expression	9e-05	2.12e-06	10.8228	25	1082	4.73544
FIB	112	GO:0010556	regulation of macromolecule biosynthetic process	0.000107206	2.74e-06	10.1326	24	1013	4.64469
FIB	112	GO:0019438	aromatic compound biosynthetic process	0.000107206	2.96e-06	11.0028	25	1100	4.62625
FIB	112	GO:0018130	heterocycle biosynthetic process	0.000107206	3.07e-06	11.0228	25	1102	4.61434
FIB	112	GO:0016070	RNA metabolic process	0.000131356	3.99e-06	12.0331	26	1203	4.55905
FIB	112	GO:1901362	organic cyclic compound biosynthetic process	0.000164133	5.26e-06	11.3229	25	1132	4.4409
FIB	112	GO:0044271	cellular nitrogen compound biosynthetic process	0.000256835	8.66e-06	12.4932	26	1249	4.31235
FIB	112	GO:0034645	cellular macromolecule biosynthetic process	0.00029752	1.05e-05	12.6132	26	1261	4.25101
FIB	112	GO:0080090	regulation of primary metabolic process	0.00030336	1.13e-05	14.5237	28	1452	4.35444
FIB	112	GO:0009059	macromolecule biosynthetic process	0.000544813	2.11e-05	13.0533	26	1305	4.03597
FIB	112	GO:0010467	gene expression	0.000593343	2.46e-05	14.0836	27	1408	4.03892
FIB	112	GO:0090304	nucleic acid metabolic process	0.000593343	2.5e-05	13.1634	26	1316	3.9845
FIB	112	GO:0006139	nucleobase-containing compound metabolic process	0.00127412	5.59e-05	14.6538	27	1465	3.78964
FIB	112	GO:0031323	regulation of cellular metabolic process	0.00157486	7.17e-05	14.8338	27	1483	3.71497
FIB	112	GO:0046483	heterocycle metabolic process	0.00220035	0.000106181	15.1239	27	1512	3.59848
FIB	112	GO:0006725	cellular aromatic compound metabolic process	0.00220035	0.000107606	15.1339	27	1513	3.59455
FIB	112	GO:0044249	cellular biosynthetic process	0.00249327	0.000126135	15.2539	27	1525	3.54773
FIB	112	GO:1901576	organic substance biosynthetic process	0.00282282	0.000147567	15.3739	27	1537	3.50166
FIB	112	GO:0060255	regulation of macromolecule metabolic process	0.00352953	0.000190464	14.6037	26	1460	3.38354
FIB	112	GO:1901360	organic cyclic compound metabolic process	0.00363805	0.000203377	15.624	27	1562	3.40798
FIB	112	GO:0009058	biosynthetic process	0.00363805	0.00020859	15.644	27	1564	3.40062
FIB	112	GO:0019222	regulation of metabolic process	0.00395084	0.000233186	16.7343	28	1673	3.42747
FIB	112	GO:0034641	cellular nitrogen compound metabolic process	0.00455699	0.000276647	16.8743	28	1687	3.37706
FIB	112	GO:0006807	nitrogen compound metabolic process	0.0101848	0.000635476	17.5845	28	1758	3.134
FIB	112	GO:0044260	cellular macromolecule metabolic process	0.0186609	0.00119581	21.4155	31	2141	3.21386
FIB	112	GO:0043170	macromolecule metabolic process	0.0253421	0.00166668	22.8959	32	2289	3.24679
FIB	112	GO:0044238	primary metabolic process	0.0342032	0.00230713	25.6666	34	2566	3.56651
FIB	115	GO:0006355	regulation of transcription, DNA-templated	0.000561062	5.58e-07	37.3742	65	894	2.32583
FIB	115	GO:1903506	regulation of nucleic acid-templated transcription	0.000561062	6.63e-07	37.5414	65	898	2.31148
FIB	115	GO:0019219	regulation of nucleobase-containing compound metabolic process	0.000561062	6.84e-07	41.8056	70	1000	2.27101
FIB	115	GO:2001141	regulation of RNA biosynthetic process	0.00057351	9.32e-07	37.8759	65	906	2.28318
FIB	115	GO:0051252	regulation of RNA metabolic process	0.000647955	1.52e-06	39.2136	66	938	2.23475
FIB	115	GO:0006351	transcription, DNA-templated	0.000647955	2.02e-06	39.5063	66	945	2.21153
FIB	115	GO:0051171	regulation of nitrogen compound metabolic process	0.000647955	2.03e-06	45.5681	73	1090	2.16855
FIB	115	GO:0032774	RNA biosynthetic process	0.000647955	2.19e-06	41.3039	68	988	2.19094
FIB	115	GO:0097659	nucleic acid-templated transcription	0.000647955	2.37e-06	39.6735	66	949	2.19843
FIB	115	GO:0018130	heterocycle biosynthetic process	0.000781353	3.17e-06	46.0698	73	1102	2.1338
FIB	115	GO:2000112	regulation of cellular macromolecule biosynthetic process	0.000897483	4.01e-06	41.0949	67	983	2.14861
FIB	115	GO:0010556	regulation of macromolecule biosynthetic process	0.00116821	5.69e-06	42.3491	68	1013	2.11404
FIB	115	GO:0034654	nucleobase-containing compound biosynthetic process	0.00130164	6.87e-06	45.1918	71	1081	2.08293
FIB	115	GO:1901362	organic cyclic compound biosynthetic process	0.00156248	9.28e-06	47.3239	73	1132	2.05037
FIB	115	GO:0031326	regulation of cellular biosynthetic process	0.00156248	9.52e-06	43.8123	69	1048	2.06717
FIB	115	GO:0019438	aromatic compound biosynthetic process	0.00206201	1.34e-05	45.9862	71	1100	2.03022
FIB	115	GO:0009889	regulation of biosynthetic process	0.00210481	1.45e-05	44.3139	69	1060	2.03325
FIB	115	GO:0016070	RNA metabolic process	0.00323318	2.36e-05	50.2921	75	1203	1.9705
FIB	115	GO:0090304	nucleic acid metabolic process	0.00338974	2.62e-05	55.0162	80	1316	1.94955
FIB	115	GO:0010468	regulation of gene expression	0.00377837	3.07e-05	45.2336	69	1082	1.97315
FIB	115	GO:0050794	regulation of cellular process	0.0134669	0.000114868	98.5358	121	2357	1.93266
FIB	115	GO:0031323	regulation of cellular metabolic process	0.0143236	0.000127993	61.9977	85	1483	1.82248
FIB	115	GO:0050789	regulation of biological process	0.0181039	0.000169126	104.681	126	2504	1.94472
FIB	115	GO:0080090	regulation of primary metabolic process	0.0195362	0.000190443	60.7017	83	1452	1.79384
FIB	115	GO:0006139	nucleobase-containing compound metabolic process	0.0264773	0.00026886	61.2452	83	1465	1.7672
FIB	115	GO:0065007	biological regulation	0.0282511	0.000298346	110.116	130	2634	1.93823
FIB	115	GO:0044271	cellular nitrogen compound biosynthetic process	0.0309796	0.000339743	52.2152	73	1249	1.76568
FIB	115	GO:0034645	cellular macromolecule biosynthetic process	0.0411504	0.000467998	52.7169	73	1261	1.73966
FIB	115	GO:0046483	heterocycle metabolic process	0.0418032	0.000496897	63.2101	84	1512	1.71854
FIB	115	GO:0006725	cellular aromatic compound metabolic process	0.0418032	0.000509381	63.2519	84	1513	1.71659
FIB	117	GO:0009058	biosynthetic process	0.00181948	4.69e-06	17.2485	32	1564	4.41301
FIB	117	GO:0006807	nitrogen compound metabolic process	0.00181948	4.99e-06	19.388	34	1758	4.67182
FIB	117	GO:0034641	cellular nitrogen compound metabolic process	0.00181948	7.48e-06	18.605	33	1687	4.39335
FIB	117	GO:0046483	heterocycle metabolic process	0.00181948	8.73e-06	16.675	31	1512	4.14275
FIB	117	GO:0044249	cellular biosynthetic process	0.00181948	1.07e-05	16.8184	31	1525	4.08423
FIB	117	GO:0006355	regulation of transcription, DNA-templated	0.00181948	1.19e-05	9.85945	23	894	3.94116
FIB	117	GO:1903506	regulation of nucleic acid-templated transcription	0.00181948	1.29e-05	9.90357	23	898	3.91789
FIB	117	GO:0031326	regulation of cellular biosynthetic process	0.00181948	1.4e-05	11.5578	25	1048	3.84626
FIB	117	GO:0016070	RNA metabolic process	0.00181948	1.4e-05	13.2672	27	1203	3.84566
FIB	117	GO:2001141	regulation of RNA biosynthetic process	0.00181948	1.51e-05	9.99179	23	906	3.87197
FIB	117	GO:0006139	nucleobase-containing compound metabolic process	0.00181948	1.68e-05	16.1567	30	1465	3.89333
FIB	117	GO:0009889	regulation of biosynthetic process	0.00181948	1.74e-05	11.6902	25	1060	3.78556
FIB	117	GO:1901360	organic cyclic compound metabolic process	0.00184283	1.9e-05	17.2265	31	1562	3.92309
FIB	117	GO:0090304	nucleic acid metabolic process	0.0021251	2.36e-05	14.5135	28	1316	3.72174
FIB	117	GO:0010468	regulation of gene expression	0.00214607	2.56e-05	11.9328	25	1082	3.67786
FIB	117	GO:0051252	regulation of RNA metabolic process	0.00217501	2.77e-05	10.3447	23	938	3.69634
FIB	117	GO:0006351	transcription, DNA-templated	0.00232154	3.15e-05	10.4219	23	945	3.65954
FIB	117	GO:0097659	nucleic acid-templated transcription	0.00232154	3.38e-05	10.466	23	949	3.63877
FIB	117	GO:0006725	cellular aromatic compound metabolic process	0.00232154	3.51e-05	16.6861	30	1513	3.69262
FIB	117	GO:1901576	organic substance biosynthetic process	0.0031409	4.99e-05	16.9508	30	1537	3.59706
FIB	117	GO:2000112	regulation of cellular macromolecule biosynthetic process	0.00370453	6.18e-05	10.841	23	983	3.46917
FIB	117	GO:0032774	RNA biosynthetic process	0.00385379	6.74e-05	10.8961	23	988	3.44523
FIB	117	GO:0019219	regulation of nucleobase-containing compound metabolic process	0.00451961	8.26e-05	11.0285	23	1000	3.38879
FIB	117	GO:0034654	nucleobase-containing compound biosynthetic process	0.00474872	9.06e-05	11.9218	24	1081	3.34492
FIB	117	GO:0010467	gene expression	0.00479378	9.61e-05	15.5281	28	1408	3.34918
FIB	117	GO:0010556	regulation of macromolecule biosynthetic process	0.00479378	0.000102624	11.1718	23	1013	3.32919
FIB	117	GO:0051171	regulation of nitrogen compound metabolic process	0.00479378	0.000104679	12.021	24	1090	3.30601
FIB	117	GO:0044271	cellular nitrogen compound biosynthetic process	0.00479378	0.000106698	13.7746	26	1249	3.29267
FIB	117	GO:0019438	aromatic compound biosynthetic process	0.00530712	0.000122647	12.1313	24	1100	3.26355
FIB	117	GO:0018130	heterocycle biosynthetic process	0.00530712	0.000126561	12.1534	24	1102	3.25515
FIB	117	GO:1901362	organic cyclic compound biosynthetic process	0.0081419	0.000200635	12.4842	24	1132	3.13281
FIB	117	GO:0034645	cellular macromolecule biosynthetic process	0.0159883	0.000406697	13.9069	25	1261	2.94408
FIB	117	GO:0009059	macromolecule biosynthetic process	0.0262425	0.000730119	14.3922	25	1305	2.79514
FIB	117	GO:0031323	regulation of cellular metabolic process	0.0286462	0.000819763	16.3552	27	1483	2.78159
FIB	117	GO:0019222	regulation of metabolic process	0.0325775	0.000958161	18.4506	29	1673	2.7871
FIB	128	GO:0019438	aromatic compound biosynthetic process	5.7e-11	1.58e-13	12.4134	36	1100	11.804
FIB	128	GO:0006355	regulation of transcription, DNA-templated	5.7e-11	2.59e-13	10.0887	33	894	10.4321
FIB	128	GO:1903506	regulation of nucleic acid-templated transcription	5.7e-11	2.97e-13	10.1339	33	898	10.3699
FIB	128	GO:0031326	regulation of cellular biosynthetic process	5.7e-11	3.53e-13	11.8266	35	1048	10.9104
FIB	128	GO:2001141	regulation of RNA biosynthetic process	5.7e-11	3.89e-13	10.2242	33	906	10.2474
FIB	128	GO:1901362	organic cyclic compound biosynthetic process	5.7e-11	4.14e-13	12.7746	36	1132	11.328
FIB	128	GO:2000112	regulation of cellular macromolecule biosynthetic process	5.7e-11	4.76e-13	11.0931	34	983	10.4114
FIB	128	GO:0009889	regulation of biosynthetic process	5.7e-11	5.1e-13	11.962	35	1060	10.7371
FIB	128	GO:0032774	RNA biosynthetic process	5.7e-11	5.58e-13	11.1495	34	988	10.339
FIB	128	GO:0019219	regulation of nucleobase-containing compound metabolic process	7.48e-11	8.14e-13	11.2849	34	1000	10.1683
FIB	128	GO:0034654	nucleobase-containing compound biosynthetic process	8.02e-11	9.6e-13	12.199	35	1081	10.4435
FIB	128	GO:0051252	regulation of RNA metabolic process	8.23e-11	1.11e-12	10.5853	33	938	9.77901
FIB	128	GO:0010556	regulation of macromolecule biosynthetic process	8.23e-11	1.22e-12	11.4316	34	1013	9.98815
FIB	128	GO:0051171	regulation of nitrogen compound metabolic process	8.23e-11	1.25e-12	12.3006	35	1090	10.3212
FIB	128	GO:0006351	transcription, DNA-templated	8.54e-11	1.39e-12	10.6643	33	945	9.68092
FIB	128	GO:0097659	nucleic acid-templated transcription	9.09e-11	1.58e-12	10.7094	33	949	9.62555
FIB	128	GO:0018130	heterocycle biosynthetic process	9.65e-11	1.78e-12	12.436	35	1102	10.1614
FIB	128	GO:0010468	regulation of gene expression	4.81e-10	9.42e-12	12.2103	34	1082	9.10668
FIB	128	GO:0044271	cellular nitrogen compound biosynthetic process	4.63e-09	9.56e-11	14.0949	35	1249	8.4601
FIB	128	GO:0080090	regulation of primary metabolic process	8.06e-09	1.75e-10	16.3857	37	1452	9.11459
FIB	128	GO:0060255	regulation of macromolecule metabolic process	9.22e-09	2.11e-10	16.476	37	1460	9.03363
FIB	128	GO:0016070	RNA metabolic process	1e-08	2.4e-10	13.5758	34	1203	7.81215
FIB	128	GO:0034645	cellular macromolecule biosynthetic process	3.94e-08	9.87e-10	14.2303	34	1261	7.28215
FIB	128	GO:0009059	macromolecule biosynthetic process	1.03e-07	2.74e-09	14.7269	34	1305	6.91235
FIB	128	GO:0031323	regulation of cellular metabolic process	1.03e-07	2.79e-09	16.7356	36	1483	7.4886
FIB	128	GO:0090304	nucleic acid metabolic process	1.24e-07	3.51e-09	14.851	34	1316	6.82387
FIB	128	GO:0006725	cellular aromatic compound metabolic process	1.79e-07	5.27e-09	17.0741	36	1513	7.24509
FIB	128	GO:0044249	cellular biosynthetic process	2.22e-07	6.76e-09	17.2095	36	1525	7.15044
FIB	128	GO:1901576	organic substance biosynthetic process	2.74e-07	8.65e-09	17.345	36	1537	7.0573
FIB	128	GO:0006139	nucleobase-containing compound metabolic process	4.03e-07	1.32e-08	16.5324	35	1465	6.59479
FIB	128	GO:1901360	organic cyclic compound metabolic process	4.26e-07	1.44e-08	17.6271	36	1562	6.86796
FIB	128	GO:0009058	biosynthetic process	4.29e-07	1.49e-08	17.6497	36	1564	6.85308
FIB	128	GO:0019222	regulation of metabolic process	5.22e-07	1.87e-08	18.8797	37	1673	7.16932
FIB	128	GO:0010467	gene expression	6.87e-07	2.54e-08	15.8892	34	1408	6.1393
FIB	128	GO:0046483	heterocycle metabolic process	8.94e-07	3.4e-08	17.0628	35	1512	6.26119
FIB	128	GO:0034641	cellular nitrogen compound metabolic process	2.19e-05	8.56e-07	19.0377	35	1687	5.18597
FIB	128	GO:0050794	regulation of cellular process	2.22e-05	8.94e-07	26.5986	41	2357	9.08161
FIB	128	GO:0044260	cellular macromolecule metabolic process	3.6e-05	1.49e-06	24.1611	39	2141	6.50495
FIB	128	GO:0006807	nitrogen compound metabolic process	6.56e-05	2.79e-06	19.8389	35	1758	4.81202
FIB	128	GO:0050789	regulation of biological process	0.0001891	8.23e-06	28.2575	41	2504	7.72391
FIB	128	GO:0043170	macromolecule metabolic process	0.000306317	1.37e-05	25.8312	39	2289	5.564
FIB	128	GO:0065007	biological regulation	0.00111028	5.07e-05	29.7245	41	2634	6.6515
FIB	128	GO:0044237	cellular metabolic process	0.0027969	0.000130867	29.0813	40	2577	5.19511
FIB	128	GO:0071704	organic substance metabolic process	0.00650652	0.00031152	29.86	40	2646	4.79279
FIB	128	GO:0044238	primary metabolic process	0.0103659	0.000507579	28.9572	39	2566	4.09909
FIB	136	GO:0044267	cellular protein metabolic process	0.00980155	2.43e-06	112.367	152	1217	1.69758
FIB	136	GO:0019538	protein metabolic process	0.0137645	6.98e-06	125.478	164	1359	1.64126
FIB	136	GO:0006464	cellular protein modification process	0.0137645	1.37e-05	82.5442	116	894	1.68715
FIB	136	GO:0036211	protein modification process	0.0137645	1.37e-05	82.5442	116	894	1.68715
FIB	136	GO:0043412	macromolecule modification	0.0215052	2.67e-05	87.2531	120	945	1.64485
FIB	136	GO:0016579	protein deubiquitination	0.0496333	7.4e-05	2.03129	9	22	6.95464
FIB	140	GO:0002478	antigen processing and presentation of exogenous peptide antigen	1.28e-13	7.29e-17	1.3011	18	57	24.5135
FIB	140	GO:0019884	antigen processing and presentation of exogenous antigen	1.28e-13	1.04e-16	1.32393	18	58	23.8944
FIB	140	GO:0048002	antigen processing and presentation of peptide antigen	1.52e-12	1.84e-15	1.52937	18	67	19.459
FIB	140	GO:0019882	antigen processing and presentation	6.02e-12	9.74e-15	1.66632	18	73	17.3086
FIB	140	GO:0050778	positive regulation of immune response	1.99e-10	4.02e-13	3.69787	23	162	9.20351
FIB	140	GO:0002460	adaptive immune response based on somatic recombination of immune receptors built from immunoglobulin superfamily domains	5.34e-10	1.29e-12	1.11849	14	49	20.1333
FIB	140	GO:0019886	antigen processing and presentation of exogenous peptide antigen via MHC class II	4.09e-09	1.16e-11	0.661965	11	29	29.7094
FIB	140	GO:0002449	lymphocyte mediated immunity	5.1e-09	1.65e-11	1.32393	14	58	15.977
FIB	140	GO:0002495	antigen processing and presentation of peptide antigen via MHC class II	7.5e-09	2.73e-11	0.707617	11	31	26.7244
FIB	140	GO:0002504	antigen processing and presentation of peptide or polysaccharide antigen via MHC class II	1.01e-08	4.08e-11	0.730444	11	32	25.4451
FIB	140	GO:0002684	positive regulation of immune system process	1.19e-08	5.3e-11	5.09028	24	223	6.69996
FIB	140	GO:0050776	regulation of immune response	1.4e-08	6.8e-11	5.61529	25	246	6.34368
FIB	140	GO:0002250	adaptive immune response	1.53e-08	8.04e-11	1.75763	15	77	12.2537
FIB	140	GO:0002682	regulation of immune system process	3.73e-08	2.11e-10	8.53706	30	374	5.12318
FIB	140	GO:0006955	immune response	7.07e-08	4.36e-10	8.78815	30	385	4.94868
FIB	140	GO:0002443	leukocyte mediated immunity	7.07e-08	4.57e-10	1.66632	14	73	11.8676
FIB	140	GO:0002455	humoral immune response mediated by circulating immunoglobulin	8.26e-08	5.95e-10	0.365222	8	16	46.9383
FIB	140	GO:0019221	cytokine-mediated signaling pathway	8.26e-08	6.01e-10	3.46961	19	152	7.50408
FIB	140	GO:0022409	positive regulation of cell-cell adhesion	9.42e-08	7.23e-10	1.16414	12	51	15.0689
FIB	140	GO:0022407	regulation of cell-cell adhesion	1.19e-07	9.64e-10	1.75763	14	77	11.1022
FIB	140	GO:0060333	interferon-gamma-mediated signaling pathway	2.19e-07	1.93e-09	0.776096	10	34	19.9684
FIB	140	GO:0051249	regulation of lymphocyte activation	2.19e-07	1.95e-09	1.84894	14	81	10.4283
FIB	140	GO:0071345	cellular response to cytokine stimulus	2.67e-07	2.48e-09	4.20005	20	184	6.44397
FIB	140	GO:0045785	positive regulation of cell adhesion	6e-07	6.03e-09	2.00872	14	88	9.42414
FIB	140	GO:0002376	immune system process	6e-07	6.06e-09	13.6502	36	598	3.9256
FIB	140	GO:0071346	cellular response to interferon-gamma	6.13e-07	6.45e-09	0.867402	10	38	17.0976
FIB	140	GO:0098602	single organism cell adhesion	6.13e-07	6.81e-09	3.99461	19	175	6.35769
FIB	140	GO:0030155	regulation of cell adhesion	6.13e-07	6.94e-09	3.15004	17	138	7.19846
FIB	140	GO:0002253	activation of immune response	6.4e-07	7.76e-09	3.17286	17	139	7.13752
FIB	140	GO:0050863	regulation of T cell activation	6.4e-07	8.02e-09	1.41523	12	62	11.7195
FIB	140	GO:1903037	regulation of leukocyte cell-cell adhesion	6.4e-07	8.02e-09	1.41523	12	62	11.7195
FIB	140	GO:0016337	single organismal cell-cell adhesion	6.48e-07	8.37e-09	3.60657	18	158	6.64588
FIB	140	GO:0007159	leukocyte cell-cell adhesion	7.45e-07	9.94e-09	2.44242	15	107	8.19183
FIB	140	GO:0016064	immunoglobulin mediated immune response	7.55e-07	1.08e-08	0.684791	9	30	20.2982
FIB	140	GO:0019724	B cell mediated immunity	7.55e-07	1.08e-08	0.684791	9	30	20.2982
FIB	140	GO:0002694	regulation of leukocyte activation	7.55e-07	1.1e-08	2.10003	14	92	8.93128
FIB	140	GO:0034097	response to cytokine	8.6e-07	1.29e-08	4.61093	20	202	5.77799
FIB	140	GO:0048584	positive regulation of response to stimulus	8.96e-07	1.38e-08	10.7512	31	471	4.09365
FIB	140	GO:0034110	regulation of homotypic cell-cell adhesion	1.29e-06	2.03e-08	1.52937	12	67	10.6399
FIB	140	GO:0006959	humoral immune response	1.47e-06	2.38e-08	0.981534	10	43	14.4879
FIB	140	GO:0042110	T cell activation	1.7e-06	2.91e-08	2.25981	14	99	8.18039
FIB	140	GO:0070489	T cell aggregation	1.7e-06	2.91e-08	2.25981	14	99	8.18039
FIB	140	GO:0050870	positive regulation of T cell activation	1.7e-06	3.02e-08	1.00436	10	44	14.0581
FIB	140	GO:1903039	positive regulation of leukocyte cell-cell adhesion	1.7e-06	3.02e-08	1.00436	10	44	14.0581
FIB	140	GO:0071593	lymphocyte aggregation	1.83e-06	3.32e-08	2.28264	14	100	8.0831
FIB	140	GO:0046649	lymphocyte activation	1.93e-06	3.6e-08	3.08156	16	135	6.7982
FIB	140	GO:0070486	leukocyte aggregation	1.93e-06	3.79e-08	2.30546	14	101	7.98805
FIB	140	GO:0034112	positive regulation of homotypic cell-cell adhesion	1.93e-06	3.82e-08	1.02719	10	45	13.6528
FIB	140	GO:0034341	response to interferon-gamma	1.93e-06	3.82e-08	1.02719	10	45	13.6528
FIB	140	GO:0031294	lymphocyte costimulation	2e-06	4.12e-08	0.388048	7	17	32.439
FIB	140	GO:0031295	T cell costimulation	2e-06	4.12e-08	0.388048	7	17	32.439
FIB	140	GO:0050865	regulation of cell activation	2.05e-06	4.31e-08	2.32829	14	102	7.89515
FIB	140	GO:0034109	homotypic cell-cell adhesion	2.88e-06	6.17e-08	2.78482	15	122	7.01503
FIB	140	GO:0045321	leukocyte activation	9.85e-06	2.15e-07	3.49243	16	153	5.87621
FIB	140	GO:0051251	positive regulation of lymphocyte activation	1.45e-05	3.47e-07	1.27828	10	56	10.3577
FIB	140	GO:0098609	cell-cell adhesion	1.89e-05	4.59e-07	4.65658	18	204	4.93957
FIB	140	GO:0032609	interferon-gamma production	2.61e-05	6.43e-07	0.547833	7	24	19.0466
FIB	140	GO:0002696	positive regulation of leukocyte activation	2.72e-05	6.81e-07	1.36958	10	60	9.51899
FIB	140	GO:0050867	positive regulation of cell activation	3.68e-05	9.36e-07	1.41523	10	62	9.148
FIB	140	GO:0002683	negative regulation of immune system process	4.25e-05	1.1e-06	2.1685	12	95	6.99797
FIB	140	GO:0002479	antigen processing and presentation of exogenous peptide antigen via MHC class I, TAP-dependent	5.94e-05	1.56e-06	0.616312	7	27	16.1768
FIB	140	GO:0002757	immune response-activating signal transduction	9.03e-05	2.48e-06	2.76199	13	121	5.8633
FIB	140	GO:0042590	antigen processing and presentation of exogenous peptide antigen via MHC class I	0.000121365	3.38e-06	0.684791	7	30	14.0557
FIB	140	GO:0050670	regulation of lymphocyte proliferation	0.000141613	4.05e-06	0.981534	8	43	10.6526
FIB	140	GO:0045087	innate immune response	0.000141613	4.06e-06	5.95768	19	261	4.00189
FIB	140	GO:0001775	cell activation	0.000141613	4.12e-06	4.86202	17	213	4.3536
FIB	140	GO:0002252	immune effector process	0.00014913	4.4e-06	4.35984	16	191	4.55264
FIB	140	GO:0032944	regulation of mononuclear cell proliferation	0.000160254	4.86e-06	1.00436	8	44	10.3539
FIB	140	GO:0002920	regulation of humoral immune response	0.000160254	4.92e-06	0.479354	6	21	18.2892
FIB	140	GO:0032649	regulation of interferon-gamma production	0.000160254	4.92e-06	0.479354	6	21	18.2892
FIB	140	GO:0031347	regulation of defense response	0.000198325	6.17e-06	4.47397	16	196	4.42009
FIB	140	GO:0042129	regulation of T cell proliferation	0.000213087	6.72e-06	0.75327	7	33	12.424
FIB	140	GO:0070663	regulation of leukocyte proliferation	0.000215926	6.89e-06	1.05001	8	46	9.80377
FIB	140	GO:0001816	cytokine production	0.000262765	8.49e-06	4.06309	15	178	4.53532
FIB	140	GO:0050852	T cell receptor signaling pathway	0.000458564	1.5e-05	0.844576	7	37	10.7561
FIB	140	GO:0001817	regulation of cytokine production	0.000458564	1.52e-05	3.74352	14	164	4.55467
FIB	140	GO:0002697	regulation of immune effector process	0.000499896	1.68e-05	2.35112	11	103	5.69928
FIB	140	GO:0071310	cellular response to organic substance	0.000529335	1.8e-05	11.8469	27	519	2.93686
FIB	140	GO:0007155	cell adhesion	0.000575382	1.98e-05	7.8751	21	345	3.32271
FIB	140	GO:0022610	biological adhesion	0.000594615	2.07e-05	7.89792	21	346	3.31154
FIB	140	GO:0033209	tumor necrosis factor-mediated signaling pathway	0.00061534	2.16e-05	0.890228	7	39	10.0785
FIB	140	GO:0002429	immune response-activating cell surface receptor signaling pathway	0.000679455	2.42e-05	2.00872	10	88	6.05648
FIB	140	GO:0080134	regulation of response to stress	0.000747697	2.69e-05	8.03488	21	352	3.24591
FIB	140	GO:0046651	lymphocyte proliferation	0.000747697	2.72e-05	1.25545	8	55	7.90754
FIB	140	GO:0002474	antigen processing and presentation of peptide antigen via MHC class I	0.000810753	3.05e-05	0.935881	7	41	9.48063
FIB	140	GO:0048518	positive regulation of biological process	0.000853074	3.24e-05	28.5101	47	1249	2.42802
FIB	140	GO:0032943	mononuclear cell proliferation	0.000922447	3.55e-05	1.3011	8	57	7.58075
FIB	140	GO:0042098	T cell proliferation	0.000922447	3.59e-05	0.958707	7	42	9.20732
FIB	140	GO:0048583	regulation of response to stimulus	0.000922447	3.62e-05	19.197	36	841	2.53557
FIB	140	GO:0050851	antigen receptor-mediated signaling pathway	0.0010519	4.21e-05	0.981534	7	43	8.94919
FIB	140	GO:0070661	leukocyte proliferation	0.00111514	4.6e-05	1.34676	8	59	7.27959
FIB	140	GO:0071356	cellular response to tumor necrosis factor	0.00111514	4.6e-05	1.34676	8	59	7.27959
FIB	140	GO:0002764	immune response-regulating signaling pathway	0.00152015	6.51e-05	3.7207	13	163	4.17368
FIB	140	GO:0034612	response to tumor necrosis factor	0.00191691	8.36e-05	1.46089	8	64	6.62081
FIB	140	GO:0010033	response to organic substance	0.00191691	8.41e-05	15.1567	30	664	2.54718
FIB	140	GO:0048522	positive regulation of cellular process	0.00265032	0.000118863	24.4927	41	1073	2.2993
FIB	140	GO:0045807	positive regulation of endocytosis	0.00390915	0.000183217	0.867402	6	38	8.53464
FIB	140	GO:0070887	cellular response to chemical stimulus	0.00393811	0.000187723	14.2665	28	625	2.47038
FIB	140	GO:0006952	defense response	0.00393811	0.000187756	9.86099	22	432	2.72297
FIB	140	GO:0044403	symbiosis, encompassing mutualism through parasitism	0.00477291	0.000242984	6.02616	16	264	3.14803
FIB	140	GO:0044419	interspecies interaction between organisms	0.00477291	0.000242984	6.02616	16	264	3.14803
FIB	140	GO:0031349	positive regulation of defense response	0.00500761	0.000263026	2.1685	9	95	4.87151
FIB	140	GO:0016032	viral process	0.00527079	0.000278979	5.47833	15	240	3.22973
FIB	140	GO:0044764	multi-organism cellular process	0.00590375	0.000319637	5.54681	15	243	3.18457
FIB	140	GO:0001819	positive regulation of cytokine production	0.00713257	0.000417868	2.30546	9	101	4.54647
FIB	140	GO:0009617	response to bacterium	0.00760413	0.000449818	2.32829	9	102	4.49637
FIB	140	GO:0050727	regulation of inflammatory response	0.00760413	0.000451639	1.41523	7	62	5.82816
FIB	140	GO:0051050	positive regulation of transport	0.00956503	0.000647777	4.6794	13	205	3.22327
FIB	140	GO:0002768	immune response-regulating cell surface receptor signaling pathway	0.00956503	0.000649262	2.96743	10	130	3.89241
FIB	140	GO:0051130	positive regulation of cellular component organization	0.0108863	0.000745823	6.00333	15	263	2.9114
FIB	140	GO:0007166	cell surface receptor signaling pathway	0.0121285	0.000852672	14.0154	26	614	2.26142
FIB	140	GO:0045088	regulation of innate immune response	0.0180661	0.00137959	2.19133	8	96	4.17733
FIB	140	GO:0006950	response to stress	0.0182092	0.00149553	22.0274	35	965	2.00717
FIB	140	GO:0050896	response to stimulus	0.018591	0.00156991	40.7679	55	1786	1.94286
FIB	140	GO:0009607	response to biotic stimulus	0.0229343	0.0019552	4.63375	12	203	2.95288
FIB	140	GO:0042221	response to chemical	0.0256392	0.00220653	19.9046	32	872	1.98496
FIB	140	GO:0051239	regulation of multicellular organismal process	0.0320062	0.0028062	12.7828	23	560	2.12401
FIB	140	GO:0016485	protein processing	0.0327163	0.00296433	1.94024	7	85	4.08443
FIB	140	GO:0030100	regulation of endocytosis	0.0335858	0.00309396	1.46089	6	64	4.67636
FIB	140	GO:1903034	regulation of response to wounding	0.0342401	0.00316807	1.96307	7	86	4.03165
FIB	140	GO:0010638	positive regulation of organelle organization	0.0356583	0.0033137	3.08156	9	135	3.28929
FIB	140	GO:0051604	protein maturation	0.0403146	0.00384414	2.03155	7	89	3.88102
FIB	140	GO:0051240	positive regulation of multicellular organismal process	0.0443864	0.00425034	7.14465	15	313	2.3889
FIB	140	GO:0043207	response to external biotic stimulus	0.0450209	0.00436567	4.45114	11	195	2.77912
FIB	140	GO:0051707	response to other organism	0.0450209	0.00436567	4.45114	11	195	2.77912
FIB	140	GO:0043933	macromolecular complex subunit organization	0.0466061	0.00453821	14.8828	25	652	1.98303
FIB	140	GO:0051704	multi-organism process	0.048198	0.00482377	13.3306	23	584	2.01823
FIB	140	GO:0051222	positive regulation of protein transport	0.048198	0.00491024	2.12285	7	93	3.69654
FIB	140	GO:0006954	inflammatory response	0.0494242	0.00509562	3.287	9	144	3.0625
EMC	12	GO:0006355	regulation of transcription, DNA-templated	0.0465849	0.000769701	9.99776	20	853	2.78334
EMC	12	GO:1903506	regulation of nucleic acid-templated transcription	0.0465849	0.000832802	10.0564	20	858	2.76231
EMC	12	GO:2001141	regulation of RNA biosynthetic process	0.0481454	0.000914493	10.1267	20	864	2.73741
EMC	22	GO:0002478	antigen processing and presentation of exogenous peptide antigen	2.74e-18	2.02e-21	0.76808	18	56	50.1465
EMC	22	GO:0019884	antigen processing and presentation of exogenous antigen	2.74e-18	2.93e-21	0.781796	18	57	48.8482
EMC	22	GO:0048002	antigen processing and presentation of peptide antigen	1.44e-17	2.32e-20	0.86409	18	63	42.2703
EMC	22	GO:0019882	antigen processing and presentation	6.83e-17	1.46e-19	0.946384	18	69	37.2401
EMC	22	GO:0019886	antigen processing and presentation of exogenous peptide antigen via MHC class II	8.59e-15	2.3e-17	0.425187	13	31	67.6997
EMC	22	GO:0002495	antigen processing and presentation of peptide antigen via MHC class II	1.67e-14	6.26e-17	0.452618	13	33	60.8988
EMC	22	GO:0002504	antigen processing and presentation of peptide or polysaccharide antigen via MHC class II	1.67e-14	6.26e-17	0.452618	13	33	60.8988
EMC	22	GO:0050778	positive regulation of immune response	5.94e-11	2.54e-13	2.34539	19	171	13.2049
EMC	22	GO:0031294	lymphocyte costimulation	4.21e-10	2.25e-12	0.28803	9	21	64.288
EMC	22	GO:0031295	T cell costimulation	4.21e-10	2.25e-12	0.28803	9	21	64.288
EMC	22	GO:0006955	immune response	4.85e-10	2.85e-12	5.73317	26	418	8.14901
EMC	22	GO:0002682	regulation of immune system process	4.89e-10	3.14e-12	5.25312	25	383	8.37291
EMC	22	GO:0002684	positive regulation of immune system process	9.06e-10	6.51e-12	3.18204	20	232	10.0889
EMC	22	GO:0002253	activation of immune response	9.06e-10	6.78e-12	1.79676	16	131	13.699
EMC	22	GO:0060333	interferon-gamma-mediated signaling pathway	1.27e-09	1.02e-11	0.466334	10	34	36.3981
EMC	22	GO:0050870	positive regulation of T cell activation	3.3e-09	2.82e-11	0.685786	11	50	25.1026
EMC	22	GO:0034112	positive regulation of homotypic cell-cell adhesion	3.7e-09	3.56e-11	0.699501	11	51	24.4688
EMC	22	GO:1903039	positive regulation of leukocyte cell-cell adhesion	3.7e-09	3.56e-11	0.699501	11	51	24.4688
EMC	22	GO:0050776	regulation of immune response	4.03e-09	4.09e-11	3.51122	20	256	9.00484
EMC	22	GO:0050852	T cell receptor signaling pathway	1.3e-08	1.39e-10	0.425187	9	31	34.9773
EMC	22	GO:0050863	regulation of T cell activation	1.3e-08	1.46e-10	1.01496	12	74	17.5229
EMC	22	GO:1903037	regulation of leukocyte cell-cell adhesion	1.42e-08	1.72e-10	1.02868	12	75	17.2403
EMC	22	GO:0071346	cellular response to interferon-gamma	1.42e-08	1.75e-10	0.603491	10	44	25.6275
EMC	22	GO:0034110	regulation of homotypic cell-cell adhesion	1.54e-08	2.02e-10	1.04239	12	76	16.9666
EMC	22	GO:0051249	regulation of lymphocyte activation	1.54e-08	2.06e-10	1.30299	13	95	14.6193
EMC	22	GO:0022409	positive regulation of cell-cell adhesion	1.68e-08	2.34e-10	0.822943	11	60	19.9286
EMC	22	GO:0002376	immune system process	2.23e-08	3.22e-10	8.87406	29	647	6.02272
EMC	22	GO:0002429	immune response-activating cell surface receptor signaling pathway	2.51e-08	3.76e-10	1.09726	12	80	15.9521
EMC	22	GO:0051251	positive regulation of lymphocyte activation	2.63e-08	4.07e-10	0.86409	11	63	18.7644
EMC	22	GO:0019221	cytokine-mediated signaling pathway	2.71e-08	4.35e-10	2.00249	15	146	10.9466
EMC	22	GO:0034341	response to interferon-gamma	3.31e-08	5.49e-10	0.67207	10	49	22.3134
EMC	22	GO:0050851	antigen receptor-mediated signaling pathway	4.71e-08	8.07e-10	0.507481	9	37	27.4402
EMC	22	GO:0071345	cellular response to cytokine stimulus	6.01e-08	1.06e-09	2.49626	16	182	9.36423
EMC	22	GO:0002694	regulation of leukocyte activation	6.61e-08	1.2e-09	1.49501	13	109	12.4422
EMC	22	GO:0002696	positive regulation of leukocyte activation	9.74e-08	1.82e-09	0.987531	11	72	15.959
EMC	22	GO:0050865	regulation of cell activation	1.07e-07	2.12e-09	1.56359	13	114	11.8109
EMC	22	GO:0050867	positive regulation of cell activation	1.07e-07	2.13e-09	1.00125	11	73	15.6976
EMC	22	GO:0002757	immune response-activating signal transduction	1.3e-07	2.64e-09	1.59102	13	116	11.5756
EMC	22	GO:0048584	positive regulation of response to stimulus	1.45e-07	3.02e-09	6.58354	24	480	5.94058
EMC	22	GO:0034097	response to cytokine	2.16e-07	4.63e-09	2.75686	16	201	8.36036
EMC	22	GO:0022407	regulation of cell-cell adhesion	2.17e-07	4.76e-09	1.35786	12	99	12.4074
EMC	22	GO:0046649	lymphocyte activation	2.96e-07	6.65e-09	2.05736	14	150	9.58859
EMC	22	GO:0045087	innate immune response	4.03e-07	9.28e-09	3.77182	18	275	7.00011
EMC	22	GO:0030155	regulation of cell adhesion	4.72e-07	1.11e-08	2.13965	14	156	9.16901
EMC	22	GO:0042110	T cell activation	5.93e-07	1.46e-08	1.49501	12	109	11.0995
EMC	22	GO:0070489	T cell aggregation	5.93e-07	1.46e-08	1.49501	12	109	11.0995
EMC	22	GO:0071593	lymphocyte aggregation	6.38e-07	1.62e-08	1.50873	12	110	10.9834
EMC	22	GO:0045785	positive regulation of cell adhesion	6.38e-07	1.64e-08	1.20698	11	88	12.5909
EMC	22	GO:0070486	leukocyte aggregation	9.33e-07	2.45e-08	1.56359	12	114	10.5417
EMC	22	GO:0007159	leukocyte cell-cell adhesion	1.58e-06	4.39e-08	1.64589	12	120	9.94057
EMC	22	GO:0002455	humoral immune response mediated by circulating immunoglobulin	1.96e-06	5.55e-08	0.233167	6	17	43.9035
EMC	22	GO:0002768	immune response-regulating cell surface receptor signaling pathway	2.01e-06	5.81e-08	1.68703	12	123	9.66436
EMC	22	GO:0045321	leukocyte activation	2.08e-06	6.12e-08	2.4414	14	178	7.89322
EMC	22	GO:0016064	immunoglobulin mediated immune response	3.2e-06	9.85e-08	0.411471	7	30	24.9312
EMC	22	GO:0019724	B cell mediated immunity	3.2e-06	9.85e-08	0.411471	7	30	24.9312
EMC	22	GO:0034109	homotypic cell-cell adhesion	3.2e-06	9.94e-08	1.76933	12	129	9.15444
EMC	22	GO:0002764	immune response-regulating signaling pathway	3.98e-06	1.26e-07	2.1808	13	159	8.07518
EMC	22	GO:0001775	cell activation	1.29e-05	4.27e-07	3.30549	15	241	6.1875
EMC	22	GO:0002449	lymphocyte mediated immunity	3.25e-05	1.09e-06	0.822943	8	60	12.7758
EMC	22	GO:0006959	humoral immune response	7.42e-05	2.54e-06	0.644638	7	47	14.2734
EMC	22	GO:0071310	cellular response to organic substance	7.5e-05	2.61e-06	7.28304	21	531	4.17215
EMC	22	GO:0002250	adaptive immune response	8.97e-05	3.17e-06	1.26185	9	92	9.12729
EMC	22	GO:0048518	positive regulation of biological process	0.00010134	3.63e-06	17.4464	34	1272	3.55327
EMC	22	GO:0048522	positive regulation of cellular process	0.00010552	3.84e-06	14.8953	31	1086	3.55055
EMC	22	GO:0016337	single organismal cell-cell adhesion	0.000135323	5e-06	2.53741	12	185	6.10082
EMC	22	GO:0006952	defense response	0.000135323	5.07e-06	6.30923	19	460	4.20547
EMC	22	GO:0002252	immune effector process	0.00023997	9.12e-06	2.68828	12	196	5.71941
EMC	22	GO:0098602	single organism cell adhesion	0.000276783	1.07e-05	2.72943	12	199	5.62318
EMC	22	GO:0002443	leukocyte mediated immunity	0.000282372	1.1e-05	1.11097	8	81	9.05159
EMC	22	GO:0002460	adaptive immune response based on somatic recombination of immune receptors built from immunoglobulin superfamily domains	0.000379033	1.52e-05	0.836658	7	61	10.5351
EMC	22	GO:0048583	regulation of response to stimulus	0.000467315	1.93e-05	11.9052	26	868	3.31469
EMC	22	GO:0070887	cellular response to chemical stimulus	0.000551816	2.3e-05	9.03865	22	659	3.47253
EMC	22	GO:0098609	cell-cell adhesion	0.000674191	2.96e-05	3.01746	12	220	5.02728
EMC	22	GO:0031347	regulation of defense response	0.00120718	5.43e-05	2.702	11	197	5.06586
EMC	22	GO:0050670	regulation of lymphocyte proliferation	0.00124164	5.65e-05	0.699501	6	51	10.6395
EMC	22	GO:0032944	regulation of mononuclear cell proliferation	0.00135695	6.32e-05	0.713217	6	52	10.4055
EMC	22	GO:0070663	regulation of leukocyte proliferation	0.00135695	6.32e-05	0.713217	6	52	10.4055
EMC	22	GO:0006950	response to stress	0.00172555	8.31e-05	13.702	27	999	2.95933
EMC	22	GO:0015833	peptide transport	0.00186066	9.06e-05	1.09726	7	80	7.75514
EMC	22	GO:0042886	amide transport	0.00251539	0.000123818	1.15212	7	84	7.3447
EMC	22	GO:0010033	response to organic substance	0.00276684	0.000142117	9.39526	21	685	3.06126
EMC	22	GO:0046651	lymphocyte proliferation	0.00324898	0.000187742	0.86409	6	63	8.37379
EMC	22	GO:0032943	mononuclear cell proliferation	0.00342083	0.000204993	0.877805	6	64	8.2273
EMC	22	GO:0070661	leukocyte proliferation	0.00342083	0.000204993	0.877805	6	64	8.2273
EMC	22	GO:0044403	symbiosis, encompassing mutualism through parasitism	0.00357745	0.000220122	3.15461	11	230	4.26484
EMC	22	GO:0044419	interspecies interaction between organisms	0.00357745	0.000220122	3.15461	11	230	4.26484
EMC	22	GO:0007166	cell surface receptor signaling pathway	0.00387513	0.000240511	8.99751	20	656	2.98203
EMC	22	GO:0007155	cell adhesion	0.00444033	0.000282718	5.00623	14	365	3.50608
EMC	22	GO:0022610	biological adhesion	0.00466336	0.000299413	5.03367	14	367	3.48428
EMC	22	GO:0050896	response to stimulus	0.00680884	0.000444451	26.389	39	1924	2.67672
EMC	22	GO:0006461	protein complex assembly	0.00896866	0.000652615	4.16958	12	304	3.5008
EMC	22	GO:0070271	protein complex biogenesis	0.00896866	0.000652615	4.16958	12	304	3.5008
EMC	22	GO:0016032	viral process	0.00901234	0.000665437	3.01746	10	220	3.96296
EMC	22	GO:0044764	multi-organism cellular process	0.00901234	0.000665437	3.01746	10	220	3.96296
EMC	22	GO:0002697	regulation of immune effector process	0.00937107	0.000697766	1.52244	7	111	5.40004
EMC	22	GO:0080134	regulation of response to stress	0.00937635	0.000707365	4.82793	13	352	3.30159
EMC	22	GO:0042221	response to chemical	0.0118971	0.000910267	12.303	23	897	2.53372
EMC	22	GO:0002683	negative regulation of immune system process	0.0153207	0.00122122	1.2207	6	89	5.71232
EMC	22	GO:0001817	regulation of cytokine production	0.0153207	0.00122139	2.16708	8	158	4.31773
EMC	22	GO:0016485	protein processing	0.0214102	0.00180996	1.31671	6	96	5.2585
EMC	22	GO:0001816	cytokine production	0.0237099	0.00203114	2.34539	8	171	3.9598
EMC	22	GO:0051704	multi-organism process	0.0263827	0.00228679	7.5985	16	554	2.60566
EMC	22	GO:0051130	positive regulation of cellular component organization	0.0284694	0.00267985	3.62095	10	264	3.23797
EMC	22	GO:0051604	protein maturation	0.0284694	0.00272356	1.42643	6	104	4.81924
EMC	22	GO:0071705	nitrogen compound transport	0.0304361	0.00311099	2.50998	8	183	3.6766
EMC	22	GO:0055082	cellular chemical homeostasis	0.0332249	0.00343959	2.00249	7	146	4.0036
EMC	22	GO:0031349	positive regulation of defense response	0.0332249	0.00344871	1.49501	6	109	4.57935
EMC	22	GO:0065003	macromolecular complex assembly	0.0349022	0.00375353	5.10224	12	372	2.78682
EMC	22	GO:0010817	regulation of hormone levels	0.0387929	0.00430953	1.56359	6	114	4.36168
EMC	22	GO:0030162	regulation of proteolysis	0.0387929	0.00431724	2.64713	8	193	3.46866
EMC	22	GO:0071822	protein complex subunit organization	0.0447695	0.00506045	5.99377	13	437	2.57766
EMC	22	GO:0048878	chemical homeostasis	0.046721	0.00532455	3.34663	9	244	3.09713
EMC	22	GO:0010638	positive regulation of organelle organization	0.0499305	0.00577045	1.6596	6	121	4.08873
EMC	31	GO:0010468	regulation of gene expression	0.0383088	0.00023499	8.89401	19	1019	3.53281
EMC	31	GO:0034097	response to cytokine	0.0383088	0.000252771	1.75436	8	201	5.80618
EMC	48	GO:0010033	response to organic substance	0.0209875	0.000499278	1.36658	6	685	14.6819
EMC	48	GO:0042221	response to chemical	0.0234137	0.00227015	1.78953	6	897	10.4747
EMC	55	GO:0008544	epidermis development	1.73e-24	2.71e-28	28.1172	85	125	7.9798
EMC	55	GO:0030216	keratinocyte differentiation	1.45e-19	4.54e-23	15.9706	55	71	12.5487
EMC	55	GO:0043588	skin development	1.79e-19	8.41e-23	25.6429	74	114	6.85483
EMC	55	GO:0060429	epithelium development	2.15e-18	1.34e-21	69.5057	142	309	3.29043
EMC	55	GO:0009913	epidermal cell differentiation	2.43e-16	1.9e-19	18.22	56	81	8.16303
EMC	55	GO:0009888	tissue development	3.22e-15	3.02e-18	102.797	180	457	2.54798
EMC	55	GO:0031424	keratinization	1.64e-12	1.8e-15	7.42294	29	33	25.7778
EMC	55	GO:0048513	organ development	2.52e-12	3.16e-15	161.505	244	718	2.06064
EMC	55	GO:0030855	epithelial cell differentiation	1.25e-11	1.76e-14	41.8384	88	186	3.32046
EMC	55	GO:0048731	system development	1.04e-10	1.65e-13	231.461	318	1029	1.83575
EMC	55	GO:0018149	peptide cross-linking	1.04e-10	1.79e-13	8.09776	29	36	14.7159
EMC	55	GO:0032501	multicellular organismal process	2.39e-10	4.79e-13	352.702	446	1568	1.73124
EMC	55	GO:0032502	developmental process	2.39e-10	4.86e-13	308.839	400	1373	1.7484
EMC	55	GO:0048856	anatomical structure development	2.62e-10	5.73e-13	279.148	368	1241	1.76429
EMC	55	GO:0044707	single-multicellular organism process	3.46e-10	8.11e-13	343.03	435	1525	1.72452
EMC	55	GO:0007275	multicellular organismal development	3.5e-10	8.76e-13	263.177	350	1170	1.76918
EMC	55	GO:0044767	single-organism developmental process	1.47e-09	3.92e-12	303.891	391	1351	1.71206
EMC	55	GO:0044699	single-organism process	1.75e-09	4.92e-12	721.375	791	3207	2.04109
EMC	55	GO:0030154	cell differentiation	3.19e-07	9.47e-10	203.569	272	905	1.68811
EMC	55	GO:0044763	single-organism cellular process	6.69e-07	2.09e-09	654.794	723	2911	1.69834
EMC	55	GO:0048869	cellular developmental process	6.48e-06	2.13e-08	215.49	279	958	1.60204
EMC	55	GO:0061436	establishment of skin barrier	6.78e-05	2.33e-07	3.37406	13	15	22.7098
EMC	55	GO:0051094	positive regulation of developmental process	9.87e-05	3.55e-07	59.3835	94	264	2.01057
EMC	55	GO:2000026	regulation of multicellular organismal development	0.000113022	4.24e-07	84.1267	124	374	1.82207
EMC	55	GO:0009887	organ morphogenesis	0.000271902	1.06e-06	46.3372	76	206	2.10773
EMC	55	GO:0045597	positive regulation of cell differentiation	0.000280571	1.16e-06	44.0878	73	196	2.13701
EMC	55	GO:0042303	molting cycle	0.000280571	1.23e-06	8.32269	22	37	5.155
EMC	55	GO:0042633	hair cycle	0.000280571	1.23e-06	8.32269	22	37	5.155
EMC	55	GO:0002009	morphogenesis of an epithelium	0.000323493	1.47e-06	26.9925	50	120	2.54695
EMC	55	GO:0045216	cell-cell junction organization	0.000369953	1.78e-06	15.9706	34	71	3.25115
EMC	55	GO:0034330	cell junction organization	0.000369953	1.79e-06	18.6698	38	83	2.99367
EMC	55	GO:0098609	cell-cell adhesion	0.000448489	2.24e-06	49.4863	79	220	2.01988
EMC	55	GO:0003006	developmental process involved in reproduction	0.000449103	2.35e-06	31.0414	55	138	2.36661
EMC	55	GO:0050891	multicellular organismal water homeostasis	0.000449103	2.39e-06	6.29825	18	28	6.30814
EMC	55	GO:0033561	regulation of water loss via skin	0.000609316	3.33e-06	3.82394	13	17	11.3476
EMC	55	GO:0043616	keratinocyte proliferation	0.000640406	3.62e-06	3.37406	12	15	13.9551
EMC	55	GO:0050793	regulation of developmental process	0.000640406	3.7e-06	111.344	152	495	1.63374
EMC	55	GO:0048608	reproductive structure development	0.000694336	4.13e-06	22.7187	43	101	2.63237
EMC	55	GO:0008283	cell proliferation	0.000712676	4.35e-06	106.396	146	473	1.64242
EMC	55	GO:0030104	water homeostasis	0.00079652	4.98e-06	6.52319	18	29	5.73283
EMC	55	GO:0061458	reproductive system development	0.000876634	5.62e-06	22.9436	43	102	2.58691
EMC	55	GO:0048732	gland development	0.00135152	8.87e-06	24.7431	45	110	2.45822
EMC	55	GO:0050673	epithelial cell proliferation	0.00149991	1.01e-05	19.7945	38	88	2.68991
EMC	55	GO:0045595	regulation of cell differentiation	0.00176633	1.22e-05	77.1536	110	343	1.71376
EMC	55	GO:0007010	cytoskeleton organization	0.00201445	1.42e-05	64.782	95	288	1.778
EMC	55	GO:0048729	tissue morphogenesis	0.0020911	1.5e-05	31.9411	54	142	2.18536
EMC	55	GO:0051302	regulation of cell division	0.00217692	1.6e-05	17.995	35	80	2.74779
EMC	55	GO:0098773	skin epidermis development	0.00248015	1.86e-05	6.97307	18	31	4.84772
EMC	55	GO:0042127	regulation of cell proliferation	0.00429924	3.29e-05	83.002	115	369	1.64189
EMC	55	GO:0050873	brown fat cell differentiation	0.0058309	4.61e-05	2.02444	8	9	27.8031
EMC	55	GO:0001942	hair follicle development	0.0058309	4.92e-05	6.74813	17	30	4.57323
EMC	55	GO:0007156	homophilic cell adhesion via plasma membrane adhesion molecules	0.0058309	4.92e-05	6.74813	17	30	4.57323
EMC	55	GO:0022404	molting cycle process	0.0058309	4.92e-05	6.74813	17	30	4.57323
EMC	55	GO:0022405	hair cycle process	0.0058309	4.92e-05	6.74813	17	30	4.57323
EMC	55	GO:0050878	regulation of body fluid levels	0.00590316	5.08e-05	40.2638	63	179	1.93679
EMC	55	GO:0035295	tube development	0.00655402	5.74e-05	31.7162	52	141	2.07519
EMC	55	GO:0072089	stem cell proliferation	0.00750492	6.69e-05	8.09776	19	36	3.9124
EMC	55	GO:0035239	tube morphogenesis	0.00776184	7.04e-05	19.7945	36	88	2.44306
EMC	55	GO:0051336	regulation of hydrolase activity	0.00851845	7.86e-05	72.4299	101	322	1.64719
EMC	55	GO:0007548	sex differentiation	0.00896341	8.45e-05	10.797	23	48	3.2268
EMC	55	GO:0098742	cell-cell adhesion via plasma-membrane adhesion molecules	0.00896341	8.55e-05	11.4718	24	51	3.11921
EMC	55	GO:0034329	cell junction assembly	0.00946596	9.18e-05	17.0953	32	76	2.56134
EMC	55	GO:0051017	actin filament bundle assembly	0.0148376	0.000146149	7.198	17	32	3.9609
EMC	55	GO:0016337	single organismal cell-cell adhesion	0.0153797	0.000153893	41.6135	63	185	1.83784
EMC	55	GO:0009653	anatomical structure morphogenesis	0.0156929	0.00015948	143.96	180	640	1.43514
EMC	55	GO:0048518	positive regulation of biological process	0.0168114	0.000173476	286.121	331	1272	1.33494
EMC	55	GO:0010837	regulation of keratinocyte proliferation	0.0176646	0.000185041	2.24938	8	10	13.8971
EMC	55	GO:0043009	chordate embryonic development	0.0184161	0.000195793	34.6404	54	154	1.91547
EMC	55	GO:0051301	cell division	0.0184625	0.000199174	38.6893	59	172	1.855
EMC	55	GO:0072091	regulation of stem cell proliferation	0.0202186	0.00022128	4.94863	13	22	5.03525
EMC	55	GO:0065009	regulation of molecular function	0.0205644	0.000228279	157.681	194	701	1.40573
EMC	55	GO:0023052	signaling	0.0206011	0.000231908	306.365	351	1362	1.3213
EMC	55	GO:0009792	embryo development ending in birth or egg hatching	0.0207416	0.000236732	34.8653	54	155	1.89588
EMC	55	GO:0098602	single organism cell adhesion	0.02234	0.000258468	44.7626	66	199	1.76593
EMC	55	GO:0051239	regulation of multicellular organismal process	0.0229247	0.000271606	133.388	167	593	1.43047
EMC	55	GO:0050678	regulation of epithelial cell proliferation	0.0229247	0.000272647	15.7456	29	70	2.48493
EMC	55	GO:0009790	embryo development	0.0229247	0.000275985	54.8848	78	244	1.67765
EMC	55	GO:0060562	epithelial tube morphogenesis	0.0235179	0.000289328	17.995	32	80	2.34483
EMC	55	GO:0044700	single organism signaling	0.0235179	0.000290481	306.14	350	1361	1.31515
EMC	55	GO:0045669	positive regulation of osteoblast differentiation	0.0247937	0.000310115	3.37406	10	15	6.9574
EMC	55	GO:0051782	negative regulation of cell division	0.0252797	0.000320146	6.29825	15	28	4.0261
EMC	55	GO:0048523	negative regulation of cellular process	0.0264244	0.000338774	225.163	265	1001	1.34074
EMC	55	GO:0007155	cell adhesion	0.0281133	0.000365382	82.1022	109	365	1.53131
EMC	55	GO:0007165	signal transduction	0.0281133	0.000369218	285.671	328	1270	1.31392
EMC	55	GO:0061572	actin filament bundle organization	0.0285385	0.000379264	7.64788	17	34	3.49266
EMC	55	GO:0048736	appendage development	0.0295638	0.000402134	8.99751	19	40	3.16308
EMC	55	GO:0060173	limb development	0.0295638	0.000402134	8.99751	19	40	3.16308
EMC	55	GO:0022610	biological adhesion	0.0331689	0.000459508	82.5521	109	367	1.51837
EMC	55	GO:0045604	regulation of epidermal cell differentiation	0.0331689	0.000461543	4.04888	11	18	5.46914
EMC	55	GO:0030036	actin cytoskeleton organization	0.0333428	0.000473834	33.2908	51	148	1.86029
EMC	55	GO:0045682	regulation of epidermis development	0.0333428	0.00047439	5.84838	14	26	4.06757
EMC	55	GO:0030856	regulation of epithelial cell differentiation	0.0393965	0.000585158	7.87282	17	35	3.29755
EMC	55	GO:0007154	cell communication	0.0401492	0.000602615	317.387	359	1411	1.29212
EMC	55	GO:0050790	regulation of catalytic activity	0.0417525	0.000633207	130.914	162	582	1.40108
EMC	55	GO:0051345	positive regulation of hydrolase activity	0.0445735	0.000684292	47.012	67	209	1.67599
EMC	55	GO:0008285	negative regulation of cell proliferation	0.0445735	0.000689928	36.215	54	161	1.78599
EMC	55	GO:0051240	positive regulation of multicellular organismal process	0.0458101	0.000722251	73.7796	98	328	1.52522
EMC	55	GO:0010463	mesenchymal cell proliferation	0.0458101	0.000723392	1.57456	6	7	20.8058
EMC	60	GO:0042445	hormone metabolic process	0.0117165	6.83e-05	0.72419	6	44	10.2789
EMC	60	GO:0010817	regulation of hormone levels	0.0118009	8.4e-05	1.87631	9	114	5.77293
EMC	63	GO:0009607	response to biotic stimulus	0.0256248	5.87e-05	1.4611	8	217	7.60312
EMC	66	GO:0007154	cell communication	0.0402411	0.000820323	8.79676	17	1411	3.9497
EMC	66	GO:0007165	signal transduction	0.0402411	0.000856194	7.91771	16	1270	3.8717
EMC	66	GO:0050896	response to stimulus	0.0425423	0.00103446	11.995	20	1924	4.37185
EMC	66	GO:0051716	cellular response to stimulus	0.0441773	0.0012085	10.0249	18	1608	3.87332
EMC	82	GO:0071294	cellular response to zinc ion	1.7e-12	1.59e-15	0.0518703	7	8	1467.42
EMC	82	GO:0071276	cellular response to cadmium ion	1.49e-10	2.79e-13	0.0453865	6	7	1194.9
EMC	82	GO:0010043	response to zinc ion	4.43e-10	1.24e-12	0.0972569	7	15	183.105
EMC	82	GO:0045926	negative regulation of growth	5.48e-09	2.27e-11	0.356608	9	55	45.3223
EMC	82	GO:0071248	cellular response to metal ion	5.48e-09	2.57e-11	0.233416	8	36	62.7937
EMC	82	GO:0071241	cellular response to inorganic substance	1.41e-08	7.94e-11	0.265835	8	41	53.2121
EMC	82	GO:0046686	response to cadmium ion	4.68e-08	3.07e-10	0.103741	6	16	119.22
EMC	82	GO:1990267	response to transition metal nanoparticle	1.28e-07	9.61e-10	0.220449	7	34	53.9942
EMC	82	GO:0010038	response to metal ion	1.99e-06	1.68e-08	0.505736	8	78	24.8508
EMC	82	GO:0040008	regulation of growth	2.6e-05	2.43e-07	0.99202	9	153	14.1176
EMC	82	GO:0010035	response to inorganic substance	3.78e-05	3.89e-07	0.75212	8	116	15.9506
EMC	82	GO:0040007	growth	0.000418767	4.71e-06	1.40698	9	217	9.61086
EMC	82	GO:0070887	cellular response to chemical stimulus	0.00601824	7.33e-05	4.27282	13	659	5.16718
EMC	82	GO:0042221	response to chemical	0.0198606	0.000446307	5.81596	14	897	4.09721
EMC	82	GO:0048519	negative regulation of biological process	0.039524	0.00103621	7.09975	15	1095	3.66667
EMC	99	GO:0072521	purine-containing compound metabolic process	0.00306683	3.68e-05	0.674813	6	123	12.4071
EMC	99	GO:1901135	carbohydrate derivative metabolic process	0.00470051	0.000166877	1.73915	8	317	6.80351
EMC	99	GO:0055086	nucleobase-containing small molecule metabolic process	0.00470051	0.000280724	0.971072	6	177	8.37061
EMC	99	GO:1901137	carbohydrate derivative biosynthetic process	0.00613541	0.000461913	1.06434	6	194	7.57979
EMC	99	GO:0006796	phosphate-containing compound metabolic process	0.00926786	0.000761467	4.05985	11	740	4.47051
EMC	99	GO:0006793	phosphorus metabolic process	0.0098184	0.000867747	4.1202	11	751	4.38919
EMC	99	GO:0019637	organophosphate metabolic process	0.0208874	0.0021195	1.42095	6	259	5.53607
EMC	99	GO:0044238	primary metabolic process	0.0348283	0.00364813	13.8858	20	2531	5.88212
EMC	99	GO:1901564	organonitrogen compound metabolic process	0.0429759	0.00486423	2.8803	8	525	3.83642
EMC	99	GO:0071704	organic substance metabolic process	0.0433565	0.00564882	14.2479	20	2597	5.47536
EMC	99	GO:1901566	organonitrogen compound biosynthetic process	0.0433565	0.00567679	1.72818	6	315	4.46481
EMC	100	GO:0044711	single-organism biosynthetic process	0.0441388	0.000172225	4.83591	14	404	3.77134
EMC	102	GO:0006355	regulation of transcription, DNA-templated	0.00240083	1.7e-05	3.61621	12	853	8.99501
EMC	102	GO:1903506	regulation of nucleic acid-templated transcription	0.00240083	1.81e-05	3.63741	12	858	8.92766
EMC	102	GO:2001141	regulation of RNA biosynthetic process	0.00240083	1.96e-05	3.66284	12	864	8.84789
EMC	102	GO:0051252	regulation of RNA metabolic process	0.00240083	2.8e-05	3.78579	12	893	8.47764
EMC	102	GO:0006351	transcription, DNA-templated	0.00240083	2.83e-05	3.79002	12	894	8.46531
EMC	102	GO:0097659	nucleic acid-templated transcription	0.00240083	2.97e-05	3.80698	12	898	8.41625
EMC	102	GO:2000112	regulation of cellular macromolecule biosynthetic process	0.00253428	4.13e-05	3.92569	12	926	8.0849
EMC	102	GO:0032774	RNA biosynthetic process	0.00253428	4.18e-05	3.92993	12	927	8.07344
EMC	102	GO:0019219	regulation of nucleobase-containing compound metabolic process	0.00269087	5.37e-05	4.02319	12	949	7.82753
EMC	102	GO:0010556	regulation of macromolecule biosynthetic process	0.00269087	5.68e-05	4.04439	12	954	7.77325
EMC	102	GO:0044271	cellular nitrogen compound biosynthetic process	0.00269087	6.1e-05	4.88803	13	1153	8.13355
EMC	102	GO:0034645	cellular macromolecule biosynthetic process	0.00314464	7.98e-05	5.00249	13	1180	7.87018
EMC	102	GO:0031326	regulation of cellular biosynthetic process	0.00314464	8.43e-05	4.19701	12	990	7.39877
EMC	102	GO:0009889	regulation of biosynthetic process	0.00314639	9.08e-05	4.22668	12	997	7.32914
EMC	102	GO:0009059	macromolecule biosynthetic process	0.00326342	0.000113993	5.15935	13	1217	7.52845
EMC	102	GO:0010468	regulation of gene expression	0.00326342	0.000114388	4.31995	12	1019	7.11658
EMC	102	GO:0051171	regulation of nitrogen compound metabolic process	0.00326342	0.000114388	4.31995	12	1019	7.11658
EMC	102	GO:0034654	nucleobase-containing compound biosynthetic process	0.00331273	0.000122947	4.34963	12	1026	7.05089
EMC	102	GO:0019438	aromatic compound biosynthetic process	0.00347319	0.000141786	4.40898	12	1040	6.92218
EMC	102	GO:0018130	heterocycle biosynthetic process	0.00347319	0.000143224	4.41322	12	1041	6.91312
EMC	102	GO:1901362	organic cyclic compound biosynthetic process	0.00454171	0.000196651	4.54888	12	1073	6.63223
EMC	102	GO:0010467	gene expression	0.00506905	0.000229936	5.48579	13	1294	6.88056
EMC	102	GO:0016070	RNA metabolic process	0.00557741	0.000264496	4.6803	12	1104	6.37582
EMC	102	GO:0060255	regulation of macromolecule metabolic process	0.00856604	0.000423886	5.79102	13	1366	6.34146
EMC	102	GO:0080090	regulation of primary metabolic process	0.00856752	0.000441625	5.81222	13	1371	6.30615
EMC	102	GO:0031323	regulation of cellular metabolic process	0.0097662	0.000523549	5.90125	13	1392	6.16062
EMC	102	GO:0044249	cellular biosynthetic process	0.0127623	0.000712153	6.06658	13	1431	5.9018
EMC	102	GO:0090304	nucleic acid metabolic process	0.0127623	0.000736792	5.17207	12	1220	5.53311
EMC	102	GO:1901576	organic substance biosynthetic process	0.0156758	0.000937316	6.2192	13	1467	5.67521
EMC	102	GO:0009058	biosynthetic process	0.0178482	0.00110401	6.31247	13	1489	5.54217
EMC	102	GO:0034641	cellular nitrogen compound metabolic process	0.0325546	0.00213336	6.70673	13	1582	5.02103
EMC	102	GO:0019222	regulation of metabolic process	0.0325546	0.00214793	6.71097	13	1583	5.01576
EMC	102	GO:0006139	nucleobase-containing compound metabolic process	0.0338825	0.00230541	5.7995	12	1368	4.66726
EMC	102	GO:0046483	heterocycle metabolic process	0.0425904	0.00305246	5.96908	12	1408	4.46476
EMC	102	GO:0006725	cellular aromatic compound metabolic process	0.0425904	0.00307353	5.97332	12	1409	4.45984
EMC	102	GO:0006807	nitrogen compound metabolic process	0.044698	0.00358979	7.04165	13	1661	4.62454
EMC	102	GO:0043170	macromolecule metabolic process	0.0457736	0.0044564	9.42419	15	2223	6.06318
EMC	102	GO:1901360	organic cyclic compound metabolic process	0.0457736	0.00453017	6.2192	12	1467	4.18639
EMC	108	GO:0006355	regulation of transcription, DNA-templated	8.56e-06	2.1e-08	16.1666	38	853	3.82699
EMC	108	GO:1903506	regulation of nucleic acid-templated transcription	8.56e-06	2.49e-08	16.2613	38	858	3.79756
EMC	108	GO:2001141	regulation of RNA biosynthetic process	8.56e-06	3.05e-08	16.3751	38	864	3.76271
EMC	108	GO:2000112	regulation of cellular macromolecule biosynthetic process	9.65e-06	6.03e-08	17.5501	39	926	3.62086
EMC	108	GO:0032774	RNA biosynthetic process	9.65e-06	6.23e-08	17.5691	39	927	3.6156
EMC	108	GO:0051252	regulation of RNA metabolic process	9.65e-06	7.82e-08	16.9247	38	893	3.60117
EMC	108	GO:0006351	transcription, DNA-templated	9.65e-06	8.07e-08	16.9436	38	894	3.59579
EMC	108	GO:0097659	nucleic acid-templated transcription	9.65e-06	9.16e-08	17.0195	38	898	3.57442
EMC	108	GO:0010556	regulation of macromolecule biosynthetic process	1.34e-05	1.43e-07	18.0808	39	954	3.4778
EMC	108	GO:0031326	regulation of cellular biosynthetic process	3.27e-05	4.09e-07	18.7631	39	990	3.30625
EMC	108	GO:0019219	regulation of nucleobase-containing compound metabolic process	3.27e-05	4.27e-07	17.986	38	949	3.31833
EMC	108	GO:0009889	regulation of biosynthetic process	3.5e-05	4.98e-07	18.8958	39	997	3.27439
EMC	108	GO:0010468	regulation of gene expression	5.5e-05	9.14e-07	19.3127	39	1019	3.17722
EMC	108	GO:0051171	regulation of nitrogen compound metabolic process	5.5e-05	9.14e-07	19.3127	39	1019	3.17722
EMC	108	GO:0034654	nucleobase-containing compound biosynthetic process	6.2e-05	1.1e-06	19.4454	39	1026	3.14721
EMC	108	GO:1901362	organic cyclic compound biosynthetic process	6.32e-05	1.2e-06	20.3362	40	1073	3.12036
EMC	108	GO:0019438	aromatic compound biosynthetic process	7.69e-05	1.6e-06	19.7107	39	1040	3.08845
EMC	108	GO:0018130	heterocycle biosynthetic process	7.69e-05	1.64e-06	19.7297	39	1041	3.08432
EMC	108	GO:0016070	RNA metabolic process	0.000117603	2.65e-06	20.9237	40	1104	2.99708
EMC	108	GO:0034645	cellular macromolecule biosynthetic process	0.00067312	1.6e-05	22.3641	40	1180	2.7232
EMC	108	GO:0044271	cellular nitrogen compound biosynthetic process	0.00097539	2.43e-05	21.8524	39	1153	2.66825
EMC	108	GO:0009059	macromolecule biosynthetic process	0.0013658	3.56e-05	23.0653	40	1217	2.60266
EMC	108	GO:0090304	nucleic acid metabolic process	0.00139159	3.8e-05	23.1222	40	1220	2.59322
EMC	108	GO:0006725	cellular aromatic compound metabolic process	0.00810257	0.000230678	26.7042	42	1409	2.31968
EMC	108	GO:0060255	regulation of macromolecule metabolic process	0.00859567	0.000255807	25.8893	41	1366	2.30661
EMC	108	GO:0006139	nucleobase-containing compound metabolic process	0.00859567	0.00026511	25.9272	41	1368	2.30137
EMC	108	GO:0080090	regulation of primary metabolic process	0.00873117	0.000279646	25.984	41	1371	2.29353
EMC	108	GO:0010467	gene expression	0.0117337	0.0003951	24.5247	39	1294	2.25005
EMC	108	GO:0031323	regulation of cellular metabolic process	0.0117337	0.000403651	26.382	41	1392	2.23967
EMC	108	GO:0046483	heterocycle metabolic process	0.0148875	0.000529803	26.6853	41	1408	2.19975
EMC	108	GO:1901360	organic cyclic compound metabolic process	0.0163747	0.000621577	27.8035	42	1467	2.17498
EMC	108	GO:1901576	organic substance biosynthetic process	0.0163747	0.000621577	27.8035	42	1467	2.17498
EMC	108	GO:0044249	cellular biosynthetic process	0.0197819	0.000774382	27.1212	41	1431	2.14397
EMC	108	GO:0009058	biosynthetic process	0.0219645	0.000885874	28.2204	42	1489	2.12314
EMC	111	GO:0006810	transport	0.0230281	4.28e-05	43.8424	67	1072	1.95258
EMC	111	GO:0051234	establishment of localization	0.0230281	5.94e-05	45.1511	68	1104	1.92125
EMC	111	GO:0006749	glutathione metabolic process	0.0380867	0.000138952	0.858853	6	21	9.69873
EMC	114	GO:0006355	regulation of transcription, DNA-templated	1.25e-12	1.94e-15	19.9955	55	853	5.51025
EMC	114	GO:1903506	regulation of nucleic acid-templated transcription	1.25e-12	2.55e-15	20.1127	55	858	5.46716
EMC	114	GO:0032774	RNA biosynthetic process	1.25e-12	3.28e-15	21.7302	57	927	5.39366
EMC	114	GO:2001141	regulation of RNA biosynthetic process	1.25e-12	3.52e-15	20.2534	55	864	5.41615
EMC	114	GO:0051252	regulation of RNA metabolic process	3.43e-12	1.61e-14	20.9332	55	893	5.17992
EMC	114	GO:2000112	regulation of cellular macromolecule biosynthetic process	3.43e-12	1.65e-14	21.7067	56	926	5.15959
EMC	114	GO:0006351	transcription, DNA-templated	3.43e-12	1.69e-14	20.9566	55	894	5.17206
EMC	114	GO:0097659	nucleic acid-templated transcription	3.68e-12	2.08e-14	21.0504	55	898	5.14083
EMC	114	GO:0010556	regulation of macromolecule biosynthetic process	1.04e-11	6.57e-14	22.3631	56	954	4.95276
EMC	114	GO:0031326	regulation of cellular biosynthetic process	1.04e-11	7.38e-14	23.207	57	990	4.92544
EMC	114	GO:0034654	nucleobase-containing compound biosynthetic process	1.04e-11	8.06e-14	24.0509	58	1026	4.90657
EMC	114	GO:0009889	regulation of biosynthetic process	1.21e-11	1.03e-13	23.3711	57	997	4.87729
EMC	114	GO:1901362	organic cyclic compound biosynthetic process	1.52e-11	1.4e-13	25.1526	59	1073	4.8244
EMC	114	GO:0019438	aromatic compound biosynthetic process	1.52e-11	1.53e-13	24.3791	58	1040	4.81365
EMC	114	GO:0018130	heterocycle biosynthetic process	1.52e-11	1.6e-13	24.4025	58	1041	4.80711
EMC	114	GO:0019219	regulation of nucleobase-containing compound metabolic process	2.24e-11	2.53e-13	22.2459	55	949	4.76711
EMC	114	GO:0010468	regulation of gene expression	2.36e-11	2.83e-13	23.8868	57	1019	4.73052
EMC	114	GO:0016070	RNA metabolic process	4.33e-11	5.49e-13	25.8793	59	1104	4.63128
EMC	114	GO:0051171	regulation of nitrogen compound metabolic process	9.84e-11	1.32e-12	23.8868	56	1019	4.51899
EMC	114	GO:0044271	cellular nitrogen compound biosynthetic process	3.02e-10	4.26e-12	27.0279	59	1153	4.34834
EMC	114	GO:0034645	cellular macromolecule biosynthetic process	8.44e-10	1.25e-11	27.6608	59	1180	4.20301
EMC	114	GO:0009059	macromolecule biosynthetic process	3.33e-09	5.16e-11	28.5282	59	1217	4.01485
EMC	114	GO:0010467	gene expression	3.33e-09	5.4e-11	30.3332	61	1294	4.02229
EMC	114	GO:0090304	nucleic acid metabolic process	3.41e-09	5.77e-11	28.5985	59	1220	4.00012
EMC	114	GO:0031323	regulation of cellular metabolic process	6.19e-09	1.09e-10	32.6304	63	1392	3.95595
EMC	114	GO:0060255	regulation of macromolecule metabolic process	3.64e-08	6.68e-10	32.0209	61	1366	3.69839
EMC	114	GO:0080090	regulation of primary metabolic process	4.15e-08	7.9e-10	32.1382	61	1371	3.67721
EMC	114	GO:0019222	regulation of metabolic process	5.2e-08	1.03e-09	37.1077	66	1583	3.72761
EMC	114	GO:0006139	nucleobase-containing compound metabolic process	1.27e-07	2.6e-09	32.0678	60	1368	3.51862
EMC	114	GO:0044249	cellular biosynthetic process	2.58e-07	5.45e-09	33.5446	61	1431	3.43521
EMC	114	GO:0046483	heterocycle metabolic process	4.2e-07	9.19e-09	33.0055	60	1408	3.36184
EMC	114	GO:0006725	cellular aromatic compound metabolic process	4.2e-07	9.48e-09	33.0289	60	1409	3.35804
EMC	114	GO:1901360	organic cyclic compound metabolic process	6.81e-07	1.63e-08	34.3885	61	1467	3.29993
EMC	114	GO:1901576	organic substance biosynthetic process	6.81e-07	1.63e-08	34.3885	61	1467	3.29993
EMC	114	GO:0009058	biosynthetic process	1.26e-06	3.12e-08	34.9042	61	1489	3.22061
EMC	114	GO:0034641	cellular nitrogen compound metabolic process	1.6e-05	4.06e-07	37.0843	61	1582	2.91066
EMC	114	GO:0006807	nitrogen compound metabolic process	0.000111992	2.92e-06	38.9362	61	1661	2.67568
EMC	114	GO:0044260	cellular macromolecule metabolic process	0.000463025	1.24e-05	47.6329	68	2032	2.5994
EMC	114	GO:0050789	regulation of biological process	0.000529453	1.46e-05	60.3616	79	2575	2.99626
EMC	114	GO:0065007	biological regulation	0.00100062	2.82e-05	63.5965	81	2713	3.03963
EMC	114	GO:0050794	regulation of cellular process	0.00130647	3.78e-05	56.6813	75	2418	2.65011
EMC	114	GO:0043170	macromolecule metabolic process	0.0165385	0.000489857	52.1102	68	2223	2.13721
EMC	127	GO:0002449	lymphocyte mediated immunity	0.000219827	2.95e-07	0.478803	7	60	20.7358
EMC	127	GO:0002460	adaptive immune response based on somatic recombination of immune receptors built from immunoglobulin superfamily domains	0.000219827	3.32e-07	0.486783	7	61	20.3467
EMC	127	GO:0002443	leukocyte mediated immunity	0.000718401	2.37e-06	0.646384	7	81	14.7719
EMC	127	GO:0002250	adaptive immune response	0.00123347	5.61e-06	0.734165	7	92	12.824
EMC	127	GO:0006913	nucleocytoplasmic transport	0.00917993	8.82e-05	0.766085	6	96	9.96923
EMC	127	GO:0051169	nuclear transport	0.00917993	9.35e-05	0.774065	6	97	9.85714
EMC	127	GO:0050776	regulation of immune response	0.0104327	0.000116835	2.04289	9	256	5.91076
EMC	127	GO:0002697	regulation of immune effector process	0.0136551	0.0001979	0.885786	6	111	8.51209
EMC	127	GO:0016032	viral process	0.0152831	0.00024163	1.75561	8	220	5.92138
EMC	127	GO:0044764	multi-organism cellular process	0.0152831	0.00024163	1.75561	8	220	5.92138
EMC	127	GO:0044403	symbiosis, encompassing mutualism through parasitism	0.01864	0.00032815	1.83541	8	230	5.63964
EMC	127	GO:0044419	interspecies interaction between organisms	0.01864	0.00032815	1.83541	8	230	5.63964
EMC	127	GO:0002252	immune effector process	0.0307671	0.000709386	1.56409	7	196	5.61333
EMC	127	GO:0031347	regulation of defense response	0.030841	0.000731407	1.57207	7	197	5.58232
EMC	127	GO:0006955	immune response	0.0376489	0.00106005	3.33566	10	418	3.97727
EMC	127	GO:0080134	regulation of response to stress	0.0376489	0.00126488	2.80898	9	352	4.14691
EMC	127	GO:0009607	response to biotic stimulus	0.0378348	0.00129927	1.73167	7	217	5.024
EMC	127	GO:0050778	positive regulation of immune response	0.047886	0.00197908	1.36459	6	171	5.33287
EMC	136	GO:0006936	muscle contraction	0.00131777	7.28e-06	1.38853	9	64	8.11469
EMC	136	GO:0003012	muscle system process	0.00256458	1.55e-05	1.5187	9	70	7.30517
EMC	136	GO:0030029	actin filament-based process	0.00448545	2.93e-05	3.44963	13	159	4.54471
EMC	136	GO:1901565	organonitrogen compound catabolic process	0.0170364	0.000165195	2.0394	9	94	5.20995
EMC	136	GO:0031589	cell-substrate adhesion	0.0228227	0.000263648	1.71397	8	79	5.49403
EMC	136	GO:0030036	actin cytoskeleton organization	0.024717	0.000297945	3.21097	11	148	3.99981
EMS	6	GO:0006996	organelle organization	0.0194399	0.000128518	1.35069	6	925	Inf
EMS	6	GO:0016043	cellular component organization	0.0429939	0.00265926	2.23558	6	1531	Inf
EMS	6	GO:0071840	cellular component organization or biogenesis	0.0429939	0.00291983	2.27063	6	1555	Inf
EMS	25	GO:0050776	regulation of immune response	0.000244417	5.95e-07	1.18715	9	271	14.6145
EMS	25	GO:0006955	immune response	0.000485312	2.36e-06	1.84424	10	421	11.1922
EMS	25	GO:0002682	regulation of immune system process	0.00134981	9.85e-06	1.65588	9	378	10.0867
EMS	25	GO:0002376	immune system process	0.00142437	1.39e-05	2.81236	11	642	8.61671
EMS	25	GO:0007154	cell communication	0.00306418	3.73e-05	6.33439	15	1446	9.2942
EMS	25	GO:0007165	signal transduction	0.0041998	6.13e-05	5.61158	14	1281	7.8011
EMS	25	GO:0007166	cell surface receptor signaling pathway	0.00731463	0.00012458	2.86055	10	653	6.70295
EMS	25	GO:0023052	signaling	0.00787015	0.00017398	6.1066	14	1394	6.87572
EMS	25	GO:0044700	single organism signaling	0.00787015	0.00017398	6.1066	14	1394	6.87572
EMS	25	GO:0051716	cellular response to stimulus	0.00787015	0.000191488	7.15357	15	1633	7.64215
EMS	25	GO:0048583	regulation of response to stimulus	0.0109253	0.000308257	3.87686	11	885	5.78408
EMS	25	GO:0050896	response to stimulus	0.0109253	0.000318986	8.57289	16	1957	8.86141
EMS	28	GO:1903506	regulation of nucleic acid-templated transcription	0.00232849	5.4e-06	7.08688	19	910	5.22611
EMS	28	GO:2001141	regulation of RNA biosynthetic process	0.00232849	5.99e-06	7.13361	19	916	5.18137
EMS	28	GO:0051252	regulation of RNA metabolic process	0.00232849	9.45e-06	7.34388	19	943	4.98726
EMS	28	GO:0097659	nucleic acid-templated transcription	0.00232849	1.1e-05	7.41397	19	952	4.92506
EMS	28	GO:0032774	RNA biosynthetic process	0.00232849	1.88e-05	7.67875	19	986	4.7005
EMS	28	GO:0006355	regulation of transcription, DNA-templated	0.00269074	2.49e-05	7.04794	18	905	4.62393
EMS	28	GO:0010556	regulation of macromolecule biosynthetic process	0.00273736	2.94e-05	7.9046	19	1015	4.52108
EMS	28	GO:0019219	regulation of nucleobase-containing compound metabolic process	0.00273736	3.16e-05	7.94354	19	1020	4.4912
EMS	28	GO:0006351	transcription, DNA-templated	0.00382021	4.86e-05	7.38282	18	948	4.35069
EMS	28	GO:0031326	regulation of cellular biosynthetic process	0.00396708	6.42e-05	8.32514	19	1069	4.21341
EMS	28	GO:0009889	regulation of biosynthetic process	0.00402539	6.98e-05	8.37187	19	1075	4.18116
EMS	28	GO:0034654	nucleobase-containing compound biosynthetic process	0.00478345	9.31e-05	8.53541	19	1096	4.07114
EMS	28	GO:2000112	regulation of cellular macromolecule biosynthetic process	0.00478345	9.64e-05	7.74884	18	995	4.07954
EMS	28	GO:0051171	regulation of nitrogen compound metabolic process	0.00478345	9.95e-05	8.57435	19	1101	4.04557
EMS	28	GO:0018130	heterocycle biosynthetic process	0.00505139	0.000116795	8.6678	19	1113	3.98516
EMS	28	GO:0019438	aromatic compound biosynthetic process	0.00507143	0.000123121	8.69895	19	1117	3.96532
EMS	28	GO:0016070	RNA metabolic process	0.00574075	0.000183663	8.94037	19	1148	3.81631
EMS	28	GO:1901362	organic cyclic compound biosynthetic process	0.00574075	0.000183663	8.94037	19	1148	3.81631
EMS	28	GO:0010468	regulation of gene expression	0.00735988	0.000263765	8.33293	18	1070	3.69704
EMS	28	GO:0044271	cellular nitrogen compound biosynthetic process	0.0138825	0.000545672	9.64906	19	1239	3.42264
EMS	28	GO:0046483	heterocycle metabolic process	0.0143951	0.000615745	11.5415	21	1482	3.41833
EMS	28	GO:0006725	cellular aromatic compound metabolic process	0.0144614	0.0006353	11.5649	21	1485	3.40741
EMS	28	GO:0090304	nucleic acid metabolic process	0.0183522	0.000848658	9.96057	19	1279	3.26758
EMS	28	GO:0009059	macromolecule biosynthetic process	0.0188927	0.000895493	9.99951	19	1284	3.24889
EMS	28	GO:1903507	negative regulation of nucleic acid-templated transcription	0.0220701	0.00107161	2.18837	8	281	4.64469
EMS	28	GO:1902679	negative regulation of RNA biosynthetic process	0.0222128	0.00112273	2.20394	8	283	4.60848
EMS	28	GO:1901360	organic cyclic compound metabolic process	0.0222128	0.0011299	12.0088	21	1542	3.20818
EMS	28	GO:0051253	negative regulation of RNA metabolic process	0.0272207	0.00150516	2.30518	8	296	4.38542
EMS	28	GO:0006461	protein complex assembly	0.0309794	0.00182653	2.37527	8	305	4.24242
EMS	28	GO:0070271	protein complex biogenesis	0.0309794	0.00182653	2.37527	8	305	4.24242
EMS	28	GO:0065003	macromolecular complex assembly	0.0327528	0.0019757	2.99051	9	384	3.86296
EMS	28	GO:0031323	regulation of cellular metabolic process	0.0327528	0.00202941	11.5415	20	1482	2.98108
EMS	28	GO:0006325	chromatin organization	0.0328193	0.00208677	1.37844	6	177	5.27126
EMS	28	GO:0034645	cellular macromolecule biosynthetic process	0.0336648	0.00217946	9.78924	18	1257	2.945
EMS	28	GO:0045934	negative regulation of nucleobase-containing compound metabolic process	0.0361992	0.00238538	2.47651	8	318	4.05054
EMS	28	GO:0010558	negative regulation of macromolecule biosynthetic process	0.0408374	0.00273823	2.53103	8	325	3.95373
EMS	28	GO:0034641	cellular nitrogen compound metabolic process	0.0445178	0.00318497	12.881	21	1654	2.85721
EMS	28	GO:0031327	negative regulation of cellular biosynthetic process	0.0445178	0.00319087	2.59333	8	333	3.84821
EMS	28	GO:0009890	negative regulation of biosynthetic process	0.0489838	0.00356761	2.64006	8	339	3.77241
EMS	31	GO:0006749	glutathione metabolic process	8.05e-06	8.8e-09	0.169384	6	24	58.8696
EMS	31	GO:0006575	cellular modified amino acid metabolic process	0.00104665	6.86e-06	0.494037	6	70	16.3696
EMS	31	GO:0006790	sulfur compound metabolic process	0.00391349	4.28e-05	0.677537	6	96	11.5652
EMS	31	GO:0006518	peptide metabolic process	0.0132641	0.000202947	1.2845	7	182	7.1
EMS	31	GO:0043603	cellular amide metabolic process	0.0324323	0.000744349	1.58798	7	225	5.63678
EMS	32	GO:0001817	regulation of cytokine production	0.00504245	7.03e-05	0.764176	6	157	11.1769
EMS	32	GO:0001816	cytokine production	0.00728391	0.000124912	0.846921	6	174	10.0026
EMS	32	GO:0050776	regulation of immune response	0.0232123	0.00137205	1.31906	6	271	6.18437
EMS	32	GO:0045087	innate immune response	0.02371	0.00156738	1.35313	6	278	6.01418
EMS	32	GO:0006955	immune response	0.0306645	0.00266913	2.04916	7	421	4.77982
EMS	32	GO:0051704	multi-organism process	0.0354513	0.00322975	2.73546	8	562	4.25391
EMS	32	GO:0006952	defense response	0.037566	0.00386531	2.18545	7	449	4.44292
EMS	32	GO:0048519	negative regulation of biological process	0.0434977	0.00564118	5.23242	11	1075	3.47483
EMS	36	GO:0002478	antigen processing and presentation of exogenous peptide antigen	1.37e-17	2.02e-20	0.575566	16	55	61.189
EMS	36	GO:0019884	antigen processing and presentation of exogenous antigen	1.37e-17	2.02e-20	0.575566	16	55	61.189
EMS	36	GO:0048002	antigen processing and presentation of peptide antigen	2.41e-17	5.32e-20	0.60696	16	58	56.776
EMS	36	GO:0002495	antigen processing and presentation of peptide antigen via MHC class II	1.21e-16	4.45e-19	0.32441	13	31	97.4519
EMS	36	GO:0019886	antigen processing and presentation of exogenous peptide antigen via MHC class II	1.21e-16	4.45e-19	0.32441	13	31	97.4519
EMS	36	GO:0019882	antigen processing and presentation	1.22e-16	5.41e-19	0.690679	16	66	47.597
EMS	36	GO:0002504	antigen processing and presentation of peptide or polysaccharide antigen via MHC class II	1.44e-16	7.44e-19	0.334875	13	32	92.3
EMS	36	GO:0050863	regulation of T cell activation	6.75e-10	5.4e-12	0.784862	12	75	24.596
EMS	36	GO:1903037	regulation of leukocyte cell-cell adhesion	6.75e-10	5.4e-12	0.784862	12	75	24.596
EMS	36	GO:0050870	positive regulation of T cell activation	6.75e-10	5.47e-12	0.596495	11	57	30.0408
EMS	36	GO:1903039	positive regulation of leukocyte cell-cell adhesion	6.75e-10	5.47e-12	0.596495	11	57	30.0408
EMS	36	GO:0034112	positive regulation of homotypic cell-cell adhesion	7.33e-10	6.7e-12	0.60696	11	58	29.3943
EMS	36	GO:0031294	lymphocyte costimulation	7.33e-10	7.56e-12	0.313945	9	30	50.9874
EMS	36	GO:0031295	T cell costimulation	7.33e-10	7.56e-12	0.313945	9	30	50.9874
EMS	36	GO:0034110	regulation of homotypic cell-cell adhesion	9.32e-10	1.03e-11	0.826722	12	79	23.1045
EMS	36	GO:0022409	positive regulation of cell-cell adhesion	2.12e-09	2.5e-11	0.680214	11	65	25.5394
EMS	36	GO:0050852	T cell receptor signaling pathway	4.98e-09	6.23e-11	0.387199	9	37	38.1744
EMS	36	GO:0050778	positive regulation of immune response	7.43e-09	1.04e-10	1.86274	15	178	12.8276
EMS	36	GO:0060333	interferon-gamma-mediated signaling pathway	7.43e-09	1.05e-10	0.408128	9	39	35.6118
EMS	36	GO:0051251	positive regulation of lymphocyte activation	7.43e-09	1.09e-10	0.774398	11	74	21.8418
EMS	36	GO:0022407	regulation of cell-cell adhesion	9.22e-09	1.43e-10	1.02555	12	98	17.9145
EMS	36	GO:0051249	regulation of lymphocyte activation	1.12e-08	1.82e-10	1.04648	12	100	17.4985
EMS	36	GO:0050851	antigen receptor-mediated signaling pathway	1.27e-08	2.15e-10	0.439523	9	42	32.3503
EMS	36	GO:0002696	positive regulation of leukocyte activation	1.71e-08	3.02e-10	0.847651	11	81	19.6232
EMS	36	GO:0050867	positive regulation of cell activation	2.41e-08	4.52e-10	0.879046	11	84	18.8027
EMS	36	GO:0002684	positive regulation of immune system process	2.41e-08	4.62e-10	2.43831	16	233	10.511
EMS	36	GO:0071346	cellular response to interferon-gamma	3.19e-08	6.33e-10	0.491847	9	47	28.0588
EMS	36	GO:0002253	activation of immune response	3.22e-08	6.65e-10	1.45461	13	139	13.5503
EMS	36	GO:0002694	regulation of leukocyte activation	3.29e-08	7.02e-10	1.17206	12	112	15.3523
EMS	36	GO:0042110	T cell activation	3.67e-08	8.65e-10	1.19299	12	114	15.0436
EMS	36	GO:0070489	T cell aggregation	3.67e-08	8.65e-10	1.19299	12	114	15.0436
EMS	36	GO:0071593	lymphocyte aggregation	3.67e-08	8.65e-10	1.19299	12	114	15.0436
EMS	36	GO:0070486	leukocyte aggregation	4.33e-08	1.06e-09	1.21392	12	116	14.7469
EMS	36	GO:0006955	immune response	4.33e-08	1.08e-09	4.40569	20	421	7.94752
EMS	36	GO:0002429	immune response-activating cell surface receptor signaling pathway	4.79e-08	1.23e-09	0.962765	11	92	16.9117
EMS	36	GO:0050865	regulation of cell activation	4.9e-08	1.3e-09	1.23485	12	118	14.4614
EMS	36	GO:0002682	regulation of immune system process	4.9e-08	1.34e-09	3.95571	19	378	8.17468
EMS	36	GO:0046649	lymphocyte activation	5.23e-08	1.46e-09	1.5488	13	148	12.618
EMS	36	GO:0034341	response to interferon-gamma	5.73e-08	1.65e-09	0.544171	9	52	24.7654
EMS	36	GO:0007159	leukocyte cell-cell adhesion	7.17e-08	2.11e-09	1.28717	12	123	13.7925
EMS	36	GO:0045785	positive regulation of cell adhesion	1.13e-07	3.42e-09	1.05695	11	101	15.1861
EMS	36	GO:0050776	regulation of immune response	1.41e-07	4.36e-09	2.83597	16	271	8.85635
EMS	36	GO:0002768	immune response-regulating cell surface receptor signaling pathway	1.52e-07	4.81e-09	1.38136	12	132	12.729
EMS	36	GO:0034109	homotypic cell-cell adhesion	2.09e-07	6.79e-09	1.42322	12	136	12.3059
EMS	36	GO:0045321	leukocyte activation	2.84e-07	9.43e-09	1.79995	13	172	10.648
EMS	36	GO:0002757	immune response-activating signal transduction	1.17e-06	4.3e-08	1.3395	11	128	11.6023
EMS	36	GO:0002376	immune system process	1.41e-06	5.3e-08	6.71842	22	642	5.82273
EMS	36	GO:0030155	regulation of cell adhesion	1.71e-06	6.56e-08	1.73716	12	166	9.83326
EMS	36	GO:0002764	immune response-regulating signaling pathway	1.77e-06	7.02e-08	1.74763	12	167	9.76733
EMS	36	GO:0001775	cell activation	1.77e-06	7.03e-08	2.53249	14	242	8.12644
EMS	36	GO:0016337	single organismal cell-cell adhesion	6.85e-06	2.77e-07	1.97785	12	189	8.50519
EMS	36	GO:0045087	innate immune response	9.72e-06	4.01e-07	2.90922	14	278	6.95246
EMS	36	GO:0098602	single organism cell adhesion	1.85e-05	7.89e-07	2.17669	12	208	7.64319
EMS	36	GO:0016064	immunoglobulin mediated immune response	1.86e-05	8.22e-07	0.345339	6	33	24.2583
EMS	36	GO:0019724	B cell mediated immunity	1.86e-05	8.22e-07	0.345339	6	33	24.2583
EMS	36	GO:0019221	cytokine-mediated signaling pathway	8.04e-05	3.61e-06	1.66391	10	159	7.96624
EMS	36	GO:0098609	cell-cell adhesion	9.89e-05	4.51e-06	2.56388	12	245	6.36799
EMS	36	GO:0048584	positive regulation of response to stimulus	0.000123138	5.71e-06	5.33706	17	510	4.73873
EMS	36	GO:0071345	cellular response to cytokine stimulus	0.000609091	2.92e-05	2.10343	10	201	6.14787
EMS	36	GO:0002460	adaptive immune response based on somatic recombination of immune receptors built from immunoglobulin superfamily domains	0.000727304	3.64e-05	0.64882	6	62	11.612
EMS	36	GO:0002250	adaptive immune response	0.000791142	4.02e-05	0.973229	7	93	8.99871
EMS	36	GO:0002449	lymphocyte mediated immunity	0.00101225	5.22e-05	0.690679	6	66	10.827
EMS	36	GO:0034097	response to cytokine	0.00147196	7.7e-05	2.35459	10	225	5.42777
EMS	36	GO:0006952	defense response	0.00188465	0.000111025	4.69871	14	449	4.02965
EMS	36	GO:0048522	positive regulation of cellular process	0.00196774	0.000117369	12.0973	24	1156	3.27394
EMS	36	GO:0015833	peptide transport	0.00214653	0.000134356	0.816257	6	78	8.9955
EMS	36	GO:0042886	amide transport	0.00241569	0.000154761	0.837187	6	80	8.74799
EMS	36	GO:0048518	positive regulation of biological process	0.00255634	0.000169419	14.1171	26	1349	3.17096
EMS	36	GO:0002443	leukocyte mediated immunity	0.00302828	0.000202926	0.879046	6	84	8.29106
EMS	36	GO:0010817	regulation of hormone levels	0.00846547	0.000648313	1.08834	6	104	6.56591
EMS	36	GO:0048583	regulation of response to stimulus	0.00900735	0.000696444	9.26138	19	885	2.92533
EMS	36	GO:0071310	cellular response to organic substance	0.0100462	0.000784165	5.65101	14	540	3.24898
EMS	36	GO:0002252	immune effector process	0.0101106	0.000796638	2.05111	8	196	4.71489
EMS	36	GO:0007155	cell adhesion	0.010719	0.000852468	4.3743	12	418	3.48959
EMS	36	GO:0022610	biological adhesion	0.0108518	0.000871018	4.38477	12	419	3.48007
EMS	36	GO:0070887	cellular response to chemical stimulus	0.0235014	0.00223556	7.01144	15	670	2.7898
EMS	36	GO:0050896	response to stimulus	0.0274078	0.0026439	20.4797	30	1957	2.56157
EMS	36	GO:0010033	response to organic substance	0.0296496	0.00296932	7.21027	15	689	2.69606
EMS	36	GO:0006461	protein complex assembly	0.0346544	0.00359814	3.19177	9	305	3.37142
EMS	36	GO:0070271	protein complex biogenesis	0.0346544	0.00359814	3.19177	9	305	3.37142
EMS	36	GO:0071822	protein complex subunit organization	0.0400466	0.00439392	4.59406	11	439	2.92188
EMS	36	GO:0007166	cell surface receptor signaling pathway	0.0439682	0.00498609	6.83354	14	653	2.58907
EMS	37	GO:0030216	keratinocyte differentiation	5.19e-15	3.88e-18	0.372353	13	34	78.2128
EMS	37	GO:0018149	peptide cross-linking	7.02e-14	1.57e-16	0.186177	10	17	165.592
EMS	37	GO:0031424	keratinization	7.02e-14	1.57e-16	0.186177	10	17	165.592
EMS	37	GO:0009913	epidermal cell differentiation	2.44e-13	7.27e-16	0.525675	13	48	46.7652
EMS	37	GO:0043588	skin development	2.23e-11	8.32e-14	0.733755	13	67	30.1678
EMS	37	GO:0008544	epidermis development	2.1e-10	9.39e-13	0.876126	13	80	24.2355
EMS	37	GO:0030855	epithelial cell differentiation	1.25e-07	6.53e-10	1.44561	13	132	13.4677
EMS	37	GO:0060429	epithelium development	4.78e-05	2.86e-07	2.81455	14	257	7.10129
EMS	37	GO:0042742	defense response to bacterium	9.12e-05	6.13e-07	0.525675	7	48	18.0751
EMS	37	GO:0048513	organ development	0.000138764	1.04e-06	7.81942	22	714	4.66097
EMS	37	GO:0009888	tissue development	0.000700551	5.75e-06	4.70917	16	430	4.86423
EMS	37	GO:0032501	multicellular organismal process	0.0040479	4.49e-05	17.5773	31	1605	3.5029
EMS	37	GO:0043412	macromolecule modification	0.0040479	4.53e-05	10.5354	23	962	3.47928
EMS	37	GO:0030154	cell differentiation	0.00491818	5.87e-05	9.91117	22	905	3.44586
EMS	37	GO:0006464	cellular protein modification process	0.0060986	8.65e-05	10.1521	22	927	3.33884
EMS	37	GO:0036211	protein modification process	0.0060986	8.65e-05	10.1521	22	927	3.33884
EMS	37	GO:0009617	response to bacterium	0.00768453	0.000126164	1.16087	7	106	7.37772
EMS	37	GO:0048869	cellular developmental process	0.00927713	0.000166158	10.5792	22	966	3.16139
EMS	37	GO:0048731	system development	0.0102392	0.000191029	11.4882	23	1049	3.09561
EMS	37	GO:0044767	single-organism developmental process	0.0106427	0.000210634	15.0256	27	1372	3.03234
EMS	37	GO:0044707	single-multicellular organism process	0.0106427	0.000219795	16.9202	29	1545	3.04634
EMS	37	GO:0098542	defense response to other organism	0.0106427	0.000222385	1.27038	7	116	6.68397
EMS	37	GO:0050900	leukocyte migration	0.0117064	0.000298573	0.941835	6	86	7.66154
EMS	37	GO:0032502	developmental process	0.0117064	0.000303412	15.3212	27	1399	2.94315
EMS	37	GO:0044699	single-organism process	0.0117064	0.000319585	35.5926	44	3250	11.7754
EMS	37	GO:0031349	positive regulation of defense response	0.0216011	0.000789891	1.12801	6	103	6.29183
EMS	37	GO:0048856	anatomical structure development	0.027485	0.00107774	13.7004	24	1251	2.64245
EMS	37	GO:0007275	multicellular organismal development	0.027485	0.00113111	12.8681	23	1175	2.64268
EMS	56	GO:0007156	homophilic cell adhesion via plasma membrane adhesion molecules	1.64e-47	1.98e-50	0.588708	30	59	379.843
EMS	56	GO:0098742	cell-cell adhesion via plasma-membrane adhesion molecules	2.8e-43	6.75e-46	0.768313	30	77	233.327
EMS	56	GO:0098609	cell-cell adhesion	5.38e-30	1.94e-32	2.44463	32	245	64.3505
EMS	56	GO:0007155	cell adhesion	4.36e-24	2.42e-26	4.17084	33	418	39.4607
EMS	56	GO:0022610	biological adhesion	4.36e-24	2.62e-26	4.18082	33	419	39.3478
EMS	56	GO:0050808	synapse organization	0.000278661	2.35e-06	0.409102	6	41	19.7535
EMS	56	GO:0007399	nervous system development	0.0469788	0.000508796	5.44804	14	546	3.44639
EMS	69	GO:0048856	anatomical structure development	0.00326113	6.99e-05	10.6559	22	1251	3.91751
EMS	69	GO:0044767	single-organism developmental process	0.00855298	0.000322079	11.6865	22	1372	3.4147
EMS	69	GO:0048513	organ development	0.00930569	0.000356913	6.08177	15	714	3.62124
EMS	69	GO:0032502	developmental process	0.0101634	0.00044065	11.9165	22	1399	3.31456
EMS	69	GO:0000902	cell morphogenesis	0.0101634	0.000446508	2.96422	10	348	4.4213
EMS	69	GO:0032989	cellular component morphogenesis	0.0138166	0.000669187	3.11755	10	366	4.17753
EMS	69	GO:0048731	system development	0.0169736	0.000864067	8.93526	18	1049	3.12512
EMS	69	GO:0048869	cellular developmental process	0.0192755	0.00100656	8.22828	17	966	3.11
EMS	69	GO:0009653	anatomical structure morphogenesis	0.0312303	0.00182939	5.5707	13	654	3.16473
EMS	69	GO:0044707	single-multicellular organism process	0.0342954	0.00205677	13.1601	22	1545	2.83459
EMS	69	GO:0030030	cell projection organization	0.041683	0.00273236	3.10903	9	365	3.61517
EMS	69	GO:0006897	endocytosis	0.0486379	0.00335785	1.50767	6	177	4.72232
EMS	75	GO:0007165	signal transduction	0.0312078	0.00164872	2.49404	7	1281	15.533
EMS	75	GO:0023052	signaling	0.0449676	0.00288471	2.71404	7	1394	13.6972
EMS	75	GO:0044700	single organism signaling	0.0449676	0.00288471	2.71404	7	1394	13.6972
EMS	75	GO:0007154	cell communication	0.0490953	0.00367097	2.81528	7	1446	12.9493
EMS	79	GO:0006461	protein complex assembly	0.0174322	3.08e-05	1.41032	8	305	9.28803
EMS	79	GO:0070271	protein complex biogenesis	0.0174322	3.08e-05	1.41032	8	305	9.28803
EMS	79	GO:0071822	protein complex subunit organization	0.0218591	5.8e-05	2.02993	9	439	7.66047
EMS	79	GO:0065003	macromolecular complex assembly	0.0458722	0.000162236	1.77561	8	384	7.18375
EMS	86	GO:0044265	cellular macromolecule catabolic process	0.024745	2.1e-05	2.0589	10	235	6.57778
EMS	86	GO:0044257	cellular protein catabolic process	0.024745	6.6e-05	1.44561	8	165	7.12648
EMS	86	GO:1903362	regulation of cellular protein catabolic process	0.024745	7.27e-05	0.735945	6	84	10.2436
EMS	86	GO:0009057	macromolecule catabolic process	0.0490571	0.000184981	2.65466	10	303	4.96193
EMS	86	GO:0030163	protein catabolic process	0.0495041	0.000312282	1.80482	8	206	5.59163
EMS	86	GO:0010498	proteasomal protein catabolic process	0.0495041	0.00032493	0.963738	6	110	7.63269
EMS	86	GO:0051603	proteolysis involved in cellular protein catabolic process	0.0495041	0.000340756	1.37552	7	157	6.31287
EMS	86	GO:0042176	regulation of protein catabolic process	0.0495041	0.000475192	1.03383	6	118	7.07321
EMS	105	GO:0006355	regulation of transcription, DNA-templated	8.92e-10	1.97e-11	4.18472	18	905	64.9989
EMS	105	GO:1903506	regulation of nucleic acid-templated transcription	8.92e-10	2.17e-11	4.20784	18	910	64.5336
EMS	105	GO:2001141	regulation of RNA biosynthetic process	8.92e-10	2.44e-11	4.23558	18	916	63.9822
EMS	105	GO:0051252	regulation of RNA metabolic process	8.92e-10	4.1e-11	4.36043	18	943	61.5892
EMS	105	GO:0006351	transcription, DNA-templated	8.92e-10	4.51e-11	4.38355	18	948	61.1613
EMS	105	GO:0097659	nucleic acid-templated transcription	8.92e-10	4.87e-11	4.40204	18	952	60.8223
EMS	105	GO:0032774	RNA biosynthetic process	1.43e-09	9.11e-11	4.55926	18	986	58.0537
EMS	105	GO:2000112	regulation of cellular macromolecule biosynthetic process	1.47e-09	1.07e-10	4.60088	18	995	57.3531
EMS	105	GO:0010556	regulation of macromolecule biosynthetic process	1.84e-09	1.53e-10	4.69336	18	1015	55.8415
EMS	105	GO:0019219	regulation of nucleobase-containing compound metabolic process	1.84e-09	1.67e-10	4.71648	18	1020	55.4731
EMS	105	GO:0031326	regulation of cellular biosynthetic process	3.59e-09	3.85e-10	4.94305	18	1069	52.0476
EMS	105	GO:0010468	regulation of gene expression	3.59e-09	3.92e-10	4.94768	18	1070	51.981
EMS	105	GO:0009889	regulation of biosynthetic process	3.6e-09	4.26e-10	4.9708	18	1075	51.65
EMS	105	GO:0034654	nucleobase-containing compound biosynthetic process	4.72e-09	6.01e-10	5.0679	18	1096	50.2931
EMS	105	GO:0051171	regulation of nitrogen compound metabolic process	4.78e-09	6.51e-10	5.09102	18	1101	49.9778
EMS	105	GO:0018130	heterocycle biosynthetic process	5.43e-09	7.9e-10	5.14651	18	1113	49.2329
EMS	105	GO:0019438	aromatic compound biosynthetic process	5.45e-09	8.42e-10	5.165	18	1117	48.9882
EMS	105	GO:0016070	RNA metabolic process	7.93e-09	1.37e-09	5.30835	18	1148	47.1504
EMS	105	GO:1901362	organic cyclic compound biosynthetic process	7.93e-09	1.37e-09	5.30835	18	1148	47.1504
EMS	105	GO:0046483	heterocycle metabolic process	1.94e-08	3.57e-09	6.85276	19	1482	Inf
EMS	105	GO:0006725	cellular aromatic compound metabolic process	1.94e-08	3.71e-09	6.86663	19	1485	Inf
EMS	105	GO:0044271	cellular nitrogen compound biosynthetic process	2.65e-08	5.31e-09	5.72913	18	1239	42.2948
EMS	105	GO:0034645	cellular macromolecule biosynthetic process	3.28e-08	6.85e-09	5.81236	18	1257	41.4189
EMS	105	GO:1901360	organic cyclic compound metabolic process	3.5e-08	7.63e-09	7.1302	19	1542	Inf
EMS	105	GO:0090304	nucleic acid metabolic process	4.1e-08	9.32e-09	5.91409	18	1279	40.3822
EMS	105	GO:0009059	macromolecule biosynthetic process	4.22e-08	9.98e-09	5.93721	18	1284	40.1517
EMS	105	GO:0010467	gene expression	8.43e-08	2.07e-08	6.18691	18	1338	37.7727
EMS	105	GO:0034641	cellular nitrogen compound metabolic process	1.14e-07	2.91e-08	7.64809	19	1654	Inf
EMS	105	GO:0006807	nitrogen compound metabolic process	2.58e-07	6.79e-08	7.99489	19	1729	Inf
EMS	105	GO:0006139	nucleobase-containing compound metabolic process	2.77e-07	7.56e-08	6.65855	18	1440	33.7722
EMS	105	GO:0060255	regulation of macromolecule metabolic process	2.96e-07	8.33e-08	6.69555	18	1448	33.4825
EMS	105	GO:0080090	regulation of primary metabolic process	3.04e-07	8.85e-08	6.71867	18	1453	33.3031
EMS	105	GO:0031323	regulation of cellular metabolic process	4.18e-07	1.25e-07	6.85276	18	1482	32.2869
EMS	105	GO:0044249	cellular biosynthetic process	8.92e-07	2.76e-07	7.16719	18	1550	30.0548
EMS	105	GO:1901576	organic substance biosynthetic process	9.7e-07	3.09e-07	7.21343	18	1560	29.7432
EMS	105	GO:0009058	biosynthetic process	1.25e-06	4.08e-07	7.32903	18	1585	28.9815
EMS	105	GO:0019222	regulation of metabolic process	3.61e-06	1.21e-06	7.80068	18	1687	26.1102
EMS	105	GO:0044260	cellular macromolecule metabolic process	0.000143288	4.95e-05	9.66415	18	2090	17.5309
EMS	105	GO:0044237	cellular metabolic process	0.000374668	0.000132837	11.8929	19	2572	Inf
EMS	105	GO:0043170	macromolecule metabolic process	0.000490454	0.000178347	10.4179	18	2253	14.9396
EMS	105	GO:0071704	organic substance metabolic process	0.00061649	0.000229783	12.2397	19	2647	Inf
EMS	105	GO:0050794	regulation of cellular process	0.00215899	0.000824341	11.4074	18	2467	12.0612
EMS	105	GO:0044238	primary metabolic process	0.00398637	0.00155831	11.8513	18	2563	10.9273
EMS	105	GO:0050789	regulation of biological process	0.00503669	0.00201468	12.0363	18	2603	10.4797
EMS	105	GO:0008152	metabolic process	0.00614541	0.00251403	13.8766	19	3001	Inf
EMS	105	GO:0065007	biological regulation	0.0108997	0.00485534	12.6975	18	2746	8.9868
EMS	111	GO:0006355	regulation of transcription, DNA-templated	1.67e-16	3.05e-19	18.7211	57	905	7.62433
EMS	111	GO:1903506	regulation of nucleic acid-templated transcription	1.67e-16	4.04e-19	18.8245	57	910	7.5677
EMS	111	GO:2001141	regulation of RNA biosynthetic process	1.67e-16	5.65e-19	18.9486	57	916	7.50062
EMS	111	GO:0051252	regulation of RNA metabolic process	4.94e-16	2.47e-18	19.5072	57	943	7.21001
EMS	111	GO:0006351	transcription, DNA-templated	4.94e-16	3.23e-18	19.6106	57	948	7.15813
EMS	111	GO:0032774	RNA biosynthetic process	4.94e-16	3.34e-18	20.3967	58	986	7.16667
EMS	111	GO:0097659	nucleic acid-templated transcription	5.05e-16	3.99e-18	19.6934	57	952	7.11704
EMS	111	GO:2000112	regulation of cellular macromolecule biosynthetic process	5.9e-16	5.33e-18	20.5829	58	995	7.0772
EMS	111	GO:0010556	regulation of macromolecule biosynthetic process	1.45e-15	1.48e-17	20.9966	58	1015	6.8844
EMS	111	GO:0019219	regulation of nucleobase-containing compound metabolic process	1.12e-14	1.26e-16	21.1	57	1020	6.47074
EMS	111	GO:0031326	regulation of cellular biosynthetic process	1.58e-14	2.04e-16	22.1137	58	1069	6.40195
EMS	111	GO:0010468	regulation of gene expression	1.58e-14	2.14e-16	22.1343	58	1070	6.3935
EMS	111	GO:0009889	regulation of biosynthetic process	1.84e-14	2.7e-16	22.2378	58	1075	6.35151
EMS	111	GO:0034654	nucleobase-containing compound biosynthetic process	4.51e-14	7.13e-16	22.6722	58	1096	6.17955
EMS	111	GO:0051171	regulation of nitrogen compound metabolic process	5.28e-14	8.95e-16	22.7756	58	1101	6.13963
EMS	111	GO:1901362	organic cyclic compound biosynthetic process	6.62e-14	1.2e-15	23.7479	59	1148	6.11588
EMS	111	GO:0018130	heterocycle biosynthetic process	8e-14	1.54e-15	23.0239	58	1113	6.04536
EMS	111	GO:0019438	aromatic compound biosynthetic process	9.03e-14	1.83e-15	23.1066	58	1117	6.01441
EMS	111	GO:0016070	RNA metabolic process	3.31e-13	7.11e-15	23.7479	58	1148	5.78226
EMS	111	GO:0044271	cellular nitrogen compound biosynthetic process	1.29e-11	2.91e-13	25.6303	58	1239	5.1712
EMS	111	GO:0034645	cellular macromolecule biosynthetic process	2.45e-11	5.8e-13	26.0027	58	1257	5.06132
EMS	111	GO:0090304	nucleic acid metabolic process	5.33e-11	1.32e-12	26.4578	58	1279	4.93142
EMS	111	GO:0009059	macromolecule biosynthetic process	6.14e-11	1.59e-12	26.5612	58	1284	4.90254
EMS	111	GO:0060255	regulation of macromolecule metabolic process	1.72e-10	4.65e-12	29.9538	61	1448	4.83228
EMS	111	GO:0080090	regulation of primary metabolic process	1.95e-10	5.51e-12	30.0572	61	1453	4.8058
EMS	111	GO:0010467	gene expression	3.76e-10	1.1e-11	27.6783	58	1338	4.60509
EMS	111	GO:0031323	regulation of cellular metabolic process	4.79e-10	1.46e-11	30.6571	61	1482	4.65585
EMS	111	GO:0019222	regulation of metabolic process	3.13e-09	9.88e-11	34.8978	64	1687	4.50852
EMS	111	GO:0006139	nucleobase-containing compound metabolic process	9.76e-09	3.19e-10	29.7883	58	1440	4.10666
EMS	111	GO:0046483	heterocycle metabolic process	3.41e-08	1.15e-09	30.6571	58	1482	3.92218
EMS	111	GO:0006725	cellular aromatic compound metabolic process	3.61e-08	1.26e-09	30.7192	58	1485	3.90942
EMS	111	GO:1901360	organic cyclic compound metabolic process	4.78e-08	1.73e-09	31.8983	59	1542	3.88814
EMS	111	GO:0044249	cellular biosynthetic process	5.85e-08	2.18e-09	32.0638	59	1550	3.8551
EMS	111	GO:1901576	organic substance biosynthetic process	7.57e-08	2.91e-09	32.2706	59	1560	3.8143
EMS	111	GO:0009058	biosynthetic process	1.49e-07	5.89e-09	32.7878	59	1585	3.71464
EMS	111	GO:0034641	cellular nitrogen compound metabolic process	3.17e-06	1.29e-07	34.2151	58	1654	3.26798
EMS	111	GO:0006807	nitrogen compound metabolic process	1.88e-05	7.86e-07	35.7666	58	1729	3.02489
EMS	111	GO:0050794	regulation of cellular process	4.94e-05	2.12e-06	51.0331	71	2467	3.44586
EMS	111	GO:0050789	regulation of biological process	0.000228865	1.01e-05	53.8464	72	2603	3.26706
EMS	111	GO:0065007	biological regulation	0.000333729	1.51e-05	56.8046	74	2746	3.40392
EMS	111	GO:0044260	cellular macromolecule metabolic process	0.000495899	2.29e-05	43.2344	62	2090	2.65312
EMS	111	GO:0043170	macromolecule metabolic process	0.00856846	0.00040618	46.6062	62	2253	2.25519
EMS	116	GO:0051716	cellular response to stimulus	0.046239	0.00391825	2.38452	6	1633	Inf
EMS	124	GO:0002449	lymphocyte mediated immunity	0.000144645	7.67e-08	0.594305	8	66	19.0916
EMS	124	GO:0002443	leukocyte mediated immunity	0.000326356	5.19e-07	0.756388	8	84	14.5045
EMS	124	GO:0002460	adaptive immune response based on somatic recombination of immune receptors built from immunoglobulin superfamily domains	0.000339778	9.1e-07	0.558287	7	62	17.0418
EMS	124	GO:0006955	immune response	0.000339778	1.26e-06	3.79095	15	421	6.15652
EMS	124	GO:0006952	defense response	0.000604235	2.88e-06	4.04308	15	449	5.71533
EMS	124	GO:0031347	regulation of defense response	0.000939149	4.98e-06	1.7469	10	194	7.82609
EMS	124	GO:0006950	response to stress	0.000955721	6.37e-06	9.12168	22	1013	4.55984
EMS	124	GO:0071345	cellular response to cytokine stimulus	0.000955721	6.86e-06	1.80993	10	201	7.52569
EMS	124	GO:0080134	regulation of response to stress	0.000955721	7.36e-06	3.24166	13	360	5.81472
EMS	124	GO:0019221	cytokine-mediated signaling pathway	0.000955721	7.61e-06	1.43174	9	159	8.40429
EMS	124	GO:0002682	regulation of immune system process	0.00139902	1.26e-05	3.40375	13	378	5.50126
EMS	124	GO:0048583	regulation of response to stimulus	0.00142336	1.37e-05	7.96909	20	885	4.36178
EMS	124	GO:0002250	adaptive immune response	0.00142336	1.43e-05	0.83743	7	93	10.8147
EMS	124	GO:0050776	regulation of immune response	0.00144494	1.53e-05	2.44025	11	271	6.20296
EMS	124	GO:0034097	response to cytokine	0.00167882	1.87e-05	2.02604	10	225	6.64427
EMS	124	GO:0002697	regulation of immune effector process	0.00239198	3e-05	0.936481	7	104	9.56186
EMS	124	GO:0044403	symbiosis, encompassing mutualism through parasitism	0.00239198	3.17e-05	2.15211	10	239	6.21543
EMS	124	GO:0044419	interspecies interaction between organisms	0.00239198	3.17e-05	2.15211	10	239	6.21543
EMS	124	GO:0002376	immune system process	0.00326917	5.38e-05	5.78097	16	642	4.19413
EMS	124	GO:0048584	positive regulation of response to stimulus	0.00405997	6.89e-05	4.59236	14	510	4.3885
EMS	124	GO:0016032	viral process	0.00470933	9.21e-05	1.954	9	217	5.97115
EMS	124	GO:0006954	inflammatory response	0.00470933	9.24e-05	1.51278	8	168	6.74483
EMS	124	GO:0044764	multi-organism cellular process	0.00472082	9.54e-05	1.96301	9	218	5.94105
EMS	124	GO:0045087	innate immune response	0.00532214	0.00011576	2.50329	10	278	5.25705
EMS	124	GO:0010033	response to organic substance	0.00570076	0.000129678	6.20419	16	689	3.84802
EMS	124	GO:0071310	cellular response to organic substance	0.00570076	0.000130044	4.8625	14	540	4.10349
EMS	124	GO:0010608	posttranscriptional regulation of gene expression	0.00792138	0.000201712	0.882453	6	98	8.37307
EMS	124	GO:0002252	immune effector process	0.00930187	0.000271408	1.76491	8	196	5.69919
EMS	124	GO:0032101	regulation of response to external stimulus	0.0103924	0.00032262	1.80993	8	201	5.5444
EMS	124	GO:0009607	response to biotic stimulus	0.0103924	0.000345212	1.82794	8	203	5.4847
EMS	124	GO:0051704	multi-organism process	0.018386	0.000780307	5.0606	13	562	3.47594
EMS	124	GO:0050778	positive regulation of immune response	0.0198017	0.000868417	1.60282	7	178	5.323
EMS	124	GO:0002684	positive regulation of immune system process	0.0198017	0.000871904	2.09808	8	233	4.71663
EMS	124	GO:0070887	cellular response to chemical stimulus	0.0255006	0.00127165	6.0331	14	670	3.16967
EMS	124	GO:0042221	response to chemical	0.0264892	0.00134025	8.34729	17	927	2.95352
EMS	124	GO:0031328	positive regulation of cellular biosynthetic process	0.0266321	0.00137137	4.02507	11	447	3.52823
EMS	124	GO:0043207	response to external biotic stimulus	0.0266321	0.00144319	1.7469	7	194	4.84759
EMS	124	GO:0051707	response to other organism	0.0266321	0.00144319	1.7469	7	194	4.84759
EMS	124	GO:0050896	response to stimulus	0.0266321	0.00150039	17.622	27	1957	2.99658
EMS	124	GO:0009891	positive regulation of biosynthetic process	0.0266321	0.00150385	4.07009	11	452	3.48343
EMS	124	GO:0010604	positive regulation of macromolecule metabolic process	0.0322011	0.00211354	6.34826	14	705	2.97829
EMS	124	GO:0048518	positive regulation of biological process	0.0332839	0.00222481	12.1472	21	1349	2.71197
EMS	124	GO:0051246	regulation of protein metabolic process	0.0337195	0.00227182	5.66391	13	629	3.03896
EMS	124	GO:0001817	regulation of cytokine production	0.03566	0.00245931	1.41373	6	157	5.02585
EMS	124	GO:0010557	positive regulation of macromolecule biosynthetic process	0.0363355	0.00252517	3.68289	10	409	3.40945
EMS	124	GO:0080135	regulation of cellular response to stress	0.0396437	0.00288127	1.45875	6	162	4.85856
EMS	124	GO:0033554	cellular response to stress	0.0436226	0.00351758	4.52032	11	502	3.08562
EMS	124	GO:0001816	cytokine production	0.0468254	0.00411582	1.5668	6	174	4.4977
EMS	140	GO:0009888	tissue development	3.82e-06	6.05e-10	90.5208	142	430	2.01587
EMS	140	GO:0060429	epithelium development	8.84e-05	2.8e-08	54.102	91	257	2.18002
EMS	140	GO:0006936	muscle contraction	0.000398346	1.89e-07	18.5252	40	88	3.22828
EMS	140	GO:0003012	muscle system process	0.000467719	2.96e-07	21.4724	44	102	2.94393
EMS	140	GO:0003008	system process	0.00048772	3.86e-07	78.7321	118	374	1.84375
EMS	140	GO:0006928	movement of cell or subcellular component	0.000501408	5.51e-07	95.9942	138	456	1.74659
EMS	140	GO:0044699	single-organism process	0.000501408	5.56e-07	684.169	735	3250	1.63883
EMS	140	GO:0000904	cell morphogenesis involved in differentiation	0.000665638	9.49e-07	53.0494	85	252	2.00787
EMS	140	GO:0009653	anatomical structure morphogenesis	0.000665638	9.49e-07	137.676	185	654	1.60973
EMS	140	GO:0009887	organ morphogenesis	0.000666216	1.09e-06	41.4712	70	197	2.16105
EMS	140	GO:0006937	regulation of muscle contraction	0.000666216	1.16e-06	10.5257	26	50	4.15773
EMS	140	GO:0030154	cell differentiation	0.000666216	1.27e-06	190.515	243	905	1.52375
EMS	140	GO:0090257	regulation of muscle system process	0.000901893	2.01e-06	12.6308	29	60	3.59535
EMS	140	GO:0044763	single-organism cellular process	0.000901893	2.05e-06	618.068	672	2936	1.50717
EMS	140	GO:0002009	morphogenesis of an epithelium	0.000901893	2.23e-06	22.1039	43	105	2.68476
EMS	140	GO:0032501	multicellular organismal process	0.000901893	2.42e-06	337.874	397	1605	1.42973
EMS	140	GO:0044707	single-multicellular organism process	0.000901893	2.43e-06	325.243	384	1545	1.43233
EMS	140	GO:0048598	embryonic morphogenesis	0.000945748	2.7e-06	27.9983	51	133	2.41598
EMS	140	GO:0072358	cardiovascular system development	0.00100325	3.18e-06	45.6814	74	217	2.02871
EMS	140	GO:0072359	circulatory system development	0.00100325	3.18e-06	45.6814	74	217	2.02871
EMS	140	GO:0044767	single-organism developmental process	0.00110196	3.83e-06	288.825	345	1372	1.43222
EMS	140	GO:0048468	cell development	0.00110196	3.84e-06	111.151	152	528	1.62609
EMS	140	GO:0007507	heart development	0.00110841	4.04e-06	22.5249	43	107	2.59922
EMS	140	GO:0044057	regulation of system process	0.00153975	6.03e-06	22.1039	42	105	2.57675
EMS	140	GO:0040011	locomotion	0.00153975	6.1e-06	90.3103	127	429	1.67642
EMS	140	GO:0048729	tissue morphogenesis	0.001789	7.37e-06	28.8404	51	137	2.3007
EMS	140	GO:0032502	developmental process	0.00181083	7.75e-06	294.508	349	1399	1.41326
EMS	140	GO:0035295	tube development	0.00206125	9.37e-06	29.0509	51	138	2.27353
EMS	140	GO:0007275	multicellular organismal development	0.00206125	9.47e-06	247.353	299	1175	1.42801
EMS	140	GO:0048666	neuron development	0.00264144	1.26e-05	62.733	93	298	1.78584
EMS	140	GO:0048856	anatomical structure development	0.00264144	1.3e-05	263.352	315	1251	1.41224
EMS	140	GO:0048869	cellular developmental process	0.00281241	1.43e-05	203.356	251	966	1.44593
EMS	140	GO:0048731	system development	0.00509042	2.69e-05	220.829	268	1049	1.41571
EMS	140	GO:0048738	cardiac muscle tissue development	0.00509042	2.77e-05	8.84157	21	42	3.81872
EMS	140	GO:0030855	epithelial cell differentiation	0.00509042	2.82e-05	27.7878	48	132	2.21018
EMS	140	GO:0007423	sensory organ development	0.00527733	3.01e-05	21.8934	40	104	2.40909
EMS	140	GO:0048667	cell morphogenesis involved in neuron differentiation	0.00527745	3.09e-05	41.8922	66	199	1.93217
EMS	140	GO:0016477	cell migration	0.0054805	3.39e-05	57.4702	85	273	1.77141
EMS	140	GO:0051094	positive regulation of developmental process	0.0054805	3.39e-05	57.4702	85	273	1.77141
EMS	140	GO:0008015	blood circulation	0.00697419	4.42e-05	22.946	41	109	2.32396
EMS	140	GO:0007399	nervous system development	0.00724914	4.71e-05	114.94	151	546	1.52537
EMS	140	GO:0032879	regulation of localization	0.0081335	5.41e-05	121.466	158	577	1.50675
EMS	140	GO:0003013	circulatory system process	0.00829569	5.65e-05	23.1565	41	110	2.28956
EMS	140	GO:0048518	positive regulation of biological process	0.00886269	6.18e-05	283.983	332	1349	1.36399
EMS	140	GO:0048812	neuron projection morphogenesis	0.00901261	6.43e-05	43.5763	67	207	1.86151
EMS	140	GO:0045597	positive regulation of cell differentiation	0.00929146	6.77e-05	40.4186	63	192	1.89686
EMS	140	GO:0031346	positive regulation of cell projection organization	0.0093104	6.93e-05	17.4726	33	83	2.5337
EMS	140	GO:0007409	axonogenesis	0.0095566	7.27e-05	38.1029	60	181	1.92372
EMS	140	GO:0048870	cell motility	0.0103455	8.2e-05	62.9435	90	299	1.68637
EMS	140	GO:0051674	localization of cell	0.0103455	8.2e-05	62.9435	90	299	1.68637
EMS	140	GO:0006939	smooth muscle contraction	0.0104094	8.41e-05	5.68386	15	27	4.75294
EMS	140	GO:0010770	positive regulation of cell morphogenesis involved in differentiation	0.0105089	8.66e-05	11.3677	24	54	3.05731
EMS	140	GO:0031175	neuron projection development	0.0110782	9.3e-05	56.4176	82	268	1.72178
EMS	140	GO:0030030	cell projection organization	0.0111498	9.54e-05	76.8374	106	365	1.60957
EMS	140	GO:0022008	neurogenesis	0.0122619	0.000110412	83.1528	113	395	1.57833
EMS	140	GO:0023052	signaling	0.0122619	0.000110748	293.456	340	1394	1.34562
EMS	140	GO:0044700	single organism signaling	0.0122619	0.000110748	293.456	340	1394	1.34562
EMS	140	GO:0019216	regulation of lipid metabolic process	0.012422	0.000114162	12.2098	25	58	2.89592
EMS	140	GO:0055024	regulation of cardiac muscle tissue development	0.0125649	0.000117466	1.68411	7	8	26.458
EMS	140	GO:0051239	regulation of multicellular organismal process	0.0132245	0.000125729	127.782	163	607	1.46428
EMS	140	GO:0060537	muscle tissue development	0.0143155	0.000138369	18.7357	34	89	2.3723
EMS	140	GO:0035239	tube morphogenesis	0.0147256	0.000144666	15.157	29	72	2.58231
EMS	140	GO:0061564	axon development	0.0149253	0.00015036	39.7871	61	189	1.84698
EMS	140	GO:0051336	regulation of hydrolase activity	0.0149253	0.000151358	69.8905	97	332	1.6172
EMS	140	GO:0010976	positive regulation of neuron projection development	0.0154643	0.000159274	12.4203	25	59	2.80987
EMS	140	GO:0050790	regulation of catalytic activity	0.0184412	0.000192856	120.624	154	573	1.46035
EMS	140	GO:0007517	muscle organ development	0.0186493	0.000200881	19.7883	35	94	2.27639
EMS	140	GO:0055117	regulation of cardiac muscle contraction	0.0186493	0.000200943	4.84181	13	23	4.93451
EMS	140	GO:0030182	neuron differentiation	0.0192856	0.000210855	73.0482	100	347	1.58609
EMS	140	GO:0065009	regulation of molecular function	0.0203553	0.000225776	144.623	180	687	1.41856
EMS	140	GO:0048513	organ development	0.0215757	0.000242731	150.307	186	714	1.40909
EMS	140	GO:0061061	muscle structure development	0.0227779	0.000259865	32.4191	51	154	1.91063
EMS	140	GO:0002064	epithelial cell development	0.0228681	0.000264518	11.3677	23	54	2.83116
EMS	140	GO:0014706	striated muscle tissue development	0.0249381	0.000296203	17.8936	32	85	2.31289
EMS	140	GO:0051270	regulation of cellular component movement	0.0249381	0.000296365	35.7873	55	170	1.8475
EMS	140	GO:0010769	regulation of cell morphogenesis involved in differentiation	0.027495	0.000332344	18.7357	33	89	2.25798
EMS	140	GO:0098900	regulation of action potential	0.027495	0.000335465	2.31565	8	11	10.0848
EMS	140	GO:0007411	axon guidance	0.0277781	0.000347721	27.9983	45	133	1.96813
EMS	140	GO:0097485	neuron projection guidance	0.0277781	0.000347721	27.9983	45	133	1.96813
EMS	140	GO:0010720	positive regulation of cell development	0.0280757	0.000358719	25.6826	42	122	2.01835
EMS	140	GO:0051179	localization	0.0280757	0.000360344	292.403	335	1389	1.31333
EMS	140	GO:0009790	embryo development	0.0282835	0.000367493	49.2602	71	234	1.69021
EMS	140	GO:0086065	cell communication involved in cardiac conduction	0.0284652	0.000374364	3.36822	10	16	6.31189
EMS	140	GO:0048699	generation of neurons	0.0291142	0.000387513	78.5215	105	373	1.53417
EMS	140	GO:0007154	cell communication	0.0293794	0.000400894	304.403	347	1446	1.30746
EMS	140	GO:0007267	cell-cell signaling	0.0293794	0.000409212	58.7333	82	279	1.61979
EMS	140	GO:0001516	prostaglandin biosynthetic process	0.0303051	0.000432176	1.89462	7	9	13.2249
EMS	140	GO:0046457	prostanoid biosynthetic process	0.0303051	0.000432176	1.89462	7	9	13.2249
EMS	140	GO:0032989	cellular component morphogenesis	0.0310133	0.000447189	77.0479	103	366	1.5321
EMS	140	GO:0031344	regulation of cell projection organization	0.0316022	0.000460688	26.7352	43	127	1.96791
EMS	140	GO:1904062	regulation of cation transmembrane transport	0.0317537	0.000477351	9.68362	20	46	2.92945
EMS	140	GO:0061337	cardiac conduction	0.0317537	0.00047915	3.99976	11	19	5.21019
EMS	140	GO:0034330	cell junction organization	0.0317537	0.000491425	16.8411	30	80	2.29509
EMS	140	GO:0010463	mesenchymal cell proliferation	0.0317537	0.000493085	1.47359	6	7	22.6519
EMS	140	GO:0032528	microvillus organization	0.0317537	0.000493085	1.47359	6	7	22.6519
EMS	140	GO:0060420	regulation of heart growth	0.0317537	0.000493085	1.47359	6	7	22.6519
EMS	140	GO:0060562	epithelial tube morphogenesis	0.0342757	0.000537679	13.2624	25	63	2.51096
EMS	140	GO:1901700	response to oxygen-containing compound	0.0362805	0.000574877	75.7849	101	360	1.52361
EMS	140	GO:0000902	cell morphogenesis	0.0377937	0.000604843	73.2587	98	348	1.53018
EMS	140	GO:0006942	regulation of striated muscle contraction	0.0382576	0.00061833	5.89438	14	28	3.79553
EMS	140	GO:0030029	actin filament-based process	0.0402457	0.000665344	36.8399	55	175	1.7677
EMS	140	GO:0003015	heart process	0.0402457	0.000669593	9.89413	20	47	2.82007
EMS	140	GO:0060047	heart contraction	0.0402457	0.000669593	9.89413	20	47	2.82007
EMS	140	GO:0043010	camera-type eye development	0.0422617	0.00070983	13.4729	25	64	2.44582
EMS	140	GO:0051240	positive regulation of multicellular organismal process	0.0424677	0.00072002	70.101	94	333	1.53292
EMS	140	GO:0045666	positive regulation of neuron differentiation	0.0471025	0.000815342	15.7885	28	75	2.2755
EMS	140	GO:0048844	artery morphogenesis	0.0471025	0.00082099	2.52616	8	12	7.56126
EMS	140	GO:0060840	artery development	0.0471025	0.00082099	2.52616	8	12	7.56126
EMS	140	GO:0051271	negative regulation of cellular component movement	0.0475164	0.000835735	10.7362	21	51	2.66564
EMS	140	GO:0042472	inner ear morphogenesis	0.048686	0.00086402	4.21027	11	20	4.62985
HRV	11	GO:0003012	muscle system process	5.77e-06	1.26e-09	15.6825	40	96	3.99682
HRV	11	GO:0006936	muscle contraction	1.07e-05	4.67e-09	13.2321	35	81	4.2146
HRV	11	GO:0003008	system process	0.000134592	8.83e-08	38.5528	69	236	2.38626
HRV	11	GO:0032501	multicellular organismal process	0.000135184	1.18e-07	136.732	181	837	1.84528
HRV	11	GO:0044707	single-multicellular organism process	0.000202451	2.3e-07	132.975	176	814	1.821
HRV	11	GO:0009887	organ morphogenesis	0.000202451	2.66e-07	20.4199	43	125	2.91871
HRV	11	GO:0007275	multicellular organismal development	0.000699941	1.07e-06	98.9958	137	606	1.8092
HRV	11	GO:0048731	system development	0.000872403	1.63e-06	89.6844	126	549	1.81598
HRV	11	GO:0044763	single-organism cellular process	0.000872403	2.09e-06	260.885	295	1597	1.96237
HRV	11	GO:0030049	muscle filament sliding	0.000872403	2.22e-06	2.94047	12	18	10.5673
HRV	11	GO:0033275	actin-myosin filament sliding	0.000872403	2.22e-06	2.94047	12	18	10.5673
HRV	11	GO:0044699	single-organism process	0.000872403	2.29e-06	286.042	316	1751	2.1905
HRV	11	GO:0009888	tissue development	0.00113045	3.21e-06	41.1666	68	252	2.10497
HRV	11	GO:0044057	regulation of system process	0.00149092	4.56e-06	14.7024	32	90	3.00707
HRV	11	GO:0030048	actin filament-based movement	0.00160797	5.27e-06	5.06414	16	31	5.67416
HRV	11	GO:0003013	circulatory system process	0.00165944	6.17e-06	14.2123	31	87	3.01122
HRV	11	GO:0008015	blood circulation	0.00165944	6.17e-06	14.2123	31	87	3.01122
HRV	11	GO:0009653	anatomical structure morphogenesis	0.00217213	8.55e-06	58.8094	88	360	1.87428
HRV	11	GO:0048598	embryonic morphogenesis	0.00275243	1.14e-05	11.9252	27	73	3.17172
HRV	11	GO:0006941	striated muscle contraction	0.0043551	1.9e-05	7.18782	19	44	4.05636
HRV	11	GO:0044767	single-organism developmental process	0.00436217	2e-05	115.822	150	709	1.64948
HRV	11	GO:0006928	movement of cell or subcellular component	0.0051063	2.51e-05	41.0032	65	251	1.96739
HRV	11	GO:0003015	heart process	0.0051063	2.68e-05	9.80157	23	60	3.33535
HRV	11	GO:0060047	heart contraction	0.0051063	2.68e-05	9.80157	23	60	3.33535
HRV	11	GO:0043436	oxoacid metabolic process	0.00568549	3.33e-05	28.5879	49	175	2.151
HRV	11	GO:0048644	muscle organ morphogenesis	0.00568549	3.36e-05	4.57407	14	28	5.29118
HRV	11	GO:0060415	muscle tissue morphogenesis	0.00568549	3.36e-05	4.57407	14	28	5.29118
HRV	11	GO:0048729	tissue morphogenesis	0.00579253	3.71e-05	15.3558	31	94	2.66598
HRV	11	GO:0032502	developmental process	0.00579253	3.73e-05	116.965	150	716	1.61999
HRV	11	GO:0070252	actin-mediated cell contraction	0.00579253	3.8e-05	4.08399	13	25	5.72165
HRV	11	GO:0006082	organic acid metabolic process	0.00580869	3.94e-05	28.7513	49	176	2.1328
HRV	11	GO:0048856	anatomical structure development	0.00642202	4.49e-05	107	139	655	1.62505
HRV	11	GO:1903522	regulation of blood circulation	0.00687666	4.96e-05	10.1283	23	62	3.16074
HRV	11	GO:0003007	heart morphogenesis	0.00821106	6.24e-05	8.33133	20	51	3.44215
HRV	11	GO:0048513	organ development	0.00821106	6.28e-05	64.2003	91	393	1.73118
HRV	11	GO:0044712	single-organism catabolic process	0.0107448	8.52e-05	28.7513	48	176	2.06495
HRV	11	GO:0060048	cardiac muscle contraction	0.0107448	8.69e-05	6.0443	16	37	4.03945
HRV	11	GO:0055008	cardiac muscle tissue morphogenesis	0.0128662	0.00010689	4.41071	13	27	4.89883
HRV	11	GO:0090257	regulation of muscle system process	0.0139508	0.000118951	9.96493	22	61	3.01421
HRV	11	GO:0032989	cellular component morphogenesis	0.0143461	0.000125458	32.3452	52	198	1.96598
HRV	11	GO:0009790	embryo development	0.0171075	0.000155404	22.3802	39	137	2.16667
HRV	11	GO:0016049	cell growth	0.0171075	0.000157087	10.1283	22	62	2.9372
HRV	11	GO:0003206	cardiac chamber morphogenesis	0.0174959	0.000164478	5.71758	15	35	3.96681
HRV	11	GO:0072358	cardiovascular system development	0.0177422	0.000174551	27.9345	46	171	2.01683
HRV	11	GO:0072359	circulatory system development	0.0177422	0.000174551	27.9345	46	171	2.01683
HRV	11	GO:0040007	growth	0.0196744	0.000204419	19.6031	35	120	2.2305
HRV	11	GO:0051239	regulation of multicellular organismal process	0.0196744	0.000205755	54.7254	78	335	1.71105
HRV	11	GO:0003208	cardiac ventricle morphogenesis	0.0196744	0.000206465	4.08399	12	25	4.8583
HRV	11	GO:0031032	actomyosin structure organization	0.0245913	0.00026344	6.53438	16	40	3.5286
HRV	11	GO:0008016	regulation of heart contraction	0.0256416	0.000284257	9.14813	20	56	2.95576
HRV	11	GO:0001558	regulation of cell growth	0.0256416	0.000285904	7.84126	18	48	3.18393
HRV	11	GO:0048468	cell development	0.0310086	0.000352525	45.2506	66	277	1.73993
HRV	11	GO:0042311	vasodilation	0.0329414	0.0003817	1.30688	6	8	15.6121
HRV	11	GO:0003009	skeletal muscle contraction	0.042023	0.000532868	1.79695	7	11	9.1232
HRV	11	GO:0010717	regulation of epithelial to mesenchymal transition	0.042023	0.000532868	1.79695	7	11	9.1232
HRV	11	GO:0014888	striated muscle adaptation	0.042023	0.000532868	1.79695	7	11	9.1232
HRV	11	GO:0050879	multicellular organismal movement	0.042023	0.000532868	1.79695	7	11	9.1232
HRV	11	GO:0050881	musculoskeletal movement	0.042023	0.000532868	1.79695	7	11	9.1232
HRV	11	GO:0019752	carboxylic acid metabolic process	0.046178	0.000605745	26.1375	42	160	1.93367
HRV	11	GO:0003231	cardiac ventricle development	0.0481039	0.000642139	5.71758	14	35	3.51373
HRV	11	GO:0048568	embryonic organ development	0.0481039	0.000652042	11.7619	23	72	2.50151
HRV	11	GO:0000904	cell morphogenesis involved in differentiation	0.0486572	0.000676985	20.7467	35	127	2.05244
HRV	11	GO:0030029	actin filament-based process	0.0486572	0.00069137	18.4596	32	113	2.12499
HRV	47	GO:0051607	defense response to virus	7.39e-05	8.75e-08	0.883249	9	58	15.9566
HRV	47	GO:0009615	response to virus	0.0001032	2.45e-07	0.989848	9	65	13.9152
HRV	47	GO:0098542	defense response to other organism	0.000192492	6.84e-07	1.11168	9	73	12.1289
HRV	47	GO:0002252	immune effector process	0.000470098	5.01e-06	1.79695	10	118	8.1562
HRV	47	GO:0034341	response to interferon-gamma	0.00116275	1.52e-05	0.57868	6	38	14.5972
HRV	47	GO:0043207	response to external biotic stimulus	0.00156627	2.99e-05	1.73604	9	114	7.24643
HRV	47	GO:0051707	response to other organism	0.00156627	2.99e-05	1.73604	9	114	7.24643
HRV	47	GO:0045087	innate immune response	0.00170603	3.64e-05	2.23858	10	147	6.33767
HRV	47	GO:0009607	response to biotic stimulus	0.00201383	4.53e-05	1.82741	9	120	6.83446
HRV	47	GO:0006955	immune response	0.00251758	6.56e-05	3.47208	12	228	5.07407
HRV	47	GO:0002376	immune system process	0.00437948	0.000134913	5.6802	15	373	4.13408
HRV	47	GO:0019221	cytokine-mediated signaling pathway	0.00575407	0.00022383	1.30964	7	86	7.00341
HRV	47	GO:0001816	cytokine production	0.00689825	0.000277891	1.35533	7	89	6.73734
HRV	47	GO:0034097	response to cytokine	0.0102126	0.000423507	1.91878	8	126	5.46712
HRV	47	GO:0016032	viral process	0.0190032	0.000968171	1.6599	7	109	5.3635
HRV	47	GO:0044764	multi-organism cellular process	0.0190032	0.000968171	1.6599	7	109	5.3635
HRV	47	GO:0071345	cellular response to cytokine stimulus	0.0207148	0.00107992	1.69036	7	111	5.25518
HRV	47	GO:0044403	symbiosis, encompassing mutualism through parasitism	0.0245384	0.0014044	1.7665	7	116	5.00176
HRV	47	GO:0044419	interspecies interaction between organisms	0.0245384	0.0014044	1.7665	7	116	5.00176
HRV	47	GO:0090304	nucleic acid metabolic process	0.0305344	0.00195362	9.67005	18	635	2.95041
HRV	47	GO:0006952	defense response	0.0359972	0.00247374	3.73096	10	245	3.51341
HRV	53	GO:0000122	negative regulation of transcription from RNA polymerase II promoter	0.0185274	2.46e-05	0.678357	6	105	15.5606
HRV	53	GO:0006357	regulation of transcription from RNA polymerase II promoter	0.0348928	0.000165679	1.39548	7	216	9.30144
HRV	53	GO:0045892	negative regulation of transcription, DNA-templated	0.0348928	0.000210104	0.988463	6	153	10.2347
HRV	53	GO:1903507	negative regulation of nucleic acid-templated transcription	0.0348928	0.00025139	1.02077	6	158	9.87336
HRV	53	GO:1902679	negative regulation of RNA biosynthetic process	0.0348928	0.000260375	1.02723	6	159	9.80392
HRV	53	GO:0051253	negative regulation of RNA metabolic process	0.0348928	0.00030923	1.05953	6	164	9.46994
HRV	53	GO:2000113	negative regulation of cellular macromolecule biosynthetic process	0.0348928	0.000353355	1.08537	6	168	9.21759
HRV	53	GO:0006366	transcription from RNA polymerase II promoter	0.0348928	0.000370215	1.58283	7	245	8.04622
HRV	53	GO:0045934	negative regulation of nucleobase-containing compound metabolic process	0.0363104	0.000471047	1.14352	6	177	8.69298
HRV	53	GO:0010558	negative regulation of macromolecule biosynthetic process	0.0363104	0.000485839	1.14998	6	178	8.63808
HRV	53	GO:0031327	negative regulation of cellular biosynthetic process	0.0363104	0.000565426	1.18228	6	183	8.37288
HRV	53	GO:0051172	negative regulation of nitrogen compound metabolic process	0.0363104	0.000617921	1.20166	6	186	8.22083
HRV	53	GO:0009890	negative regulation of biosynthetic process	0.0363104	0.000655007	1.21458	6	188	8.12225
HRV	53	GO:0010629	negative regulation of gene expression	0.0363104	0.000674199	1.22104	6	189	8.07377
HRV	57	GO:0002478	antigen processing and presentation of exogenous peptide antigen	8.29e-13	9.84e-16	1.14444	16	40	30.1594
HRV	57	GO:0019884	antigen processing and presentation of exogenous antigen	8.29e-13	9.84e-16	1.14444	16	40	30.1594
HRV	57	GO:0048002	antigen processing and presentation of peptide antigen	3.38e-12	6.01e-15	1.25888	16	44	25.8012
HRV	57	GO:0019882	antigen processing and presentation	8.59e-12	2.04e-14	1.34472	16	47	23.2707
HRV	57	GO:0019886	antigen processing and presentation of exogenous peptide antigen via MHC class II	2.11e-11	6.27e-14	0.801108	13	28	36.966
HRV	57	GO:0002495	antigen processing and presentation of peptide antigen via MHC class II	9.09e-11	3.24e-13	0.88694	13	31	30.7608
HRV	57	GO:0002504	antigen processing and presentation of peptide or polysaccharide antigen via MHC class II	1.28e-10	5.34e-13	0.915551	13	32	29.1278
HRV	57	GO:0050778	positive regulation of immune response	1.94e-09	9.29e-12	2.91832	19	102	10.7644
HRV	57	GO:0002684	positive regulation of immune system process	1.94e-09	1.03e-11	3.71943	21	130	9.37928
HRV	57	GO:0002253	activation of immune response	4.37e-09	2.93e-11	2.37471	17	83	11.671
HRV	57	GO:0031294	lymphocyte costimulation	4.37e-09	3.11e-11	0.429165	9	15	59.4057
HRV	57	GO:0031295	T cell costimulation	4.37e-09	3.11e-11	0.429165	9	15	59.4057
HRV	57	GO:0046649	lymphocyte activation	5.72e-09	4.41e-11	2.43193	17	85	11.3167
HRV	57	GO:0050870	positive regulation of T cell activation	8.9e-09	7.39e-11	1.03	12	36	20.81
HRV	57	GO:0034112	positive regulation of homotypic cell-cell adhesion	1.13e-08	1.07e-10	1.05861	12	37	19.968
HRV	57	GO:1903039	positive regulation of leukocyte cell-cell adhesion	1.13e-08	1.07e-10	1.05861	12	37	19.968
HRV	57	GO:0050863	regulation of T cell activation	1.15e-08	1.16e-10	1.31611	13	46	16.658
HRV	57	GO:0051249	regulation of lymphocyte activation	1.17e-08	1.25e-10	1.60222	14	56	14.3264
HRV	57	GO:1903037	regulation of leukocyte cell-cell adhesion	1.39e-08	1.57e-10	1.34472	13	47	16.1603
HRV	57	GO:0034110	regulation of homotypic cell-cell adhesion	1.77e-08	2.1e-10	1.37333	13	48	15.691
HRV	57	GO:0022409	positive regulation of cell-cell adhesion	3.2e-08	4.18e-10	1.17305	12	41	17.1807
HRV	57	GO:0051251	positive regulation of lymphocyte activation	3.2e-08	4.18e-10	1.17305	12	41	17.1807
HRV	57	GO:0006955	immune response	3.23e-08	4.41e-10	6.5233	25	228	6.33071
HRV	57	GO:0045321	leukocyte activation	3.4e-08	4.84e-10	2.80388	17	98	9.43978
HRV	57	GO:0002696	positive regulation of leukocyte activation	7.04e-08	1.05e-09	1.25888	12	44	15.5475
HRV	57	GO:0002694	regulation of leukocyte activation	7.04e-08	1.09e-09	1.85971	14	65	11.7467
HRV	57	GO:0002682	regulation of immune system process	7.29e-08	1.17e-09	6.26581	24	219	6.18623
HRV	57	GO:0050867	positive regulation of cell activation	8.4e-08	1.4e-09	1.28749	12	45	15.0691
HRV	57	GO:0001775	cell activation	9.08e-08	1.56e-09	3.86248	19	135	7.57638
HRV	57	GO:0022407	regulation of cell-cell adhesion	1.23e-07	2.19e-09	1.63083	13	57	12.4272
HRV	57	GO:0042110	T cell activation	1.29e-07	2.53e-09	1.97416	14	69	10.8712
HRV	57	GO:0050865	regulation of cell activation	1.29e-07	2.53e-09	1.97416	14	69	10.8712
HRV	57	GO:0070489	T cell aggregation	1.29e-07	2.53e-09	1.97416	14	69	10.8712
HRV	57	GO:0071593	lymphocyte aggregation	1.53e-07	3.09e-09	2.00277	14	70	10.6719
HRV	57	GO:0070486	leukocyte aggregation	1.81e-07	3.77e-09	2.03138	14	71	10.4795
HRV	57	GO:0034109	homotypic cell-cell adhesion	1.91e-07	4.09e-09	2.40332	15	84	9.41721
HRV	57	GO:0050852	T cell receptor signaling pathway	1.93e-07	4.24e-09	0.658053	9	23	25.3625
HRV	57	GO:0050776	regulation of immune response	2.1e-07	4.85e-09	4.11998	19	144	6.99907
HRV	57	GO:0071346	cellular response to interferon-gamma	2.1e-07	4.85e-09	0.88694	10	31	19.0842
HRV	57	GO:0002429	immune response-activating cell surface receptor signaling pathway	2.85e-07	6.76e-09	1.45916	12	51	12.7138
HRV	57	GO:0016064	immunoglobulin mediated immune response	3.16e-07	7.89e-09	0.343332	7	12	53.4545
HRV	57	GO:0019724	B cell mediated immunity	3.16e-07	7.89e-09	0.343332	7	12	53.4545
HRV	57	GO:0007159	leukocyte cell-cell adhesion	3.16e-07	8.06e-09	2.14582	14	75	9.77322
HRV	57	GO:0002455	humoral immune response mediated by circulating immunoglobulin	4.41e-07	1.15e-08	0.228888	6	8	112.661
HRV	57	GO:0050851	antigen receptor-mediated signaling pathway	5.68e-07	1.52e-08	0.743886	9	26	20.8568
HRV	57	GO:0016337	single organismal cell-cell adhesion	9.35e-07	2.55e-08	3.14721	16	110	7.44126
HRV	57	GO:0002376	immune system process	1.48e-06	4.14e-08	10.6719	29	373	4.49868
[truncated: 2,054 more rows]

## Sheet: Supplementary Table 6
Tissue	Com	Cancer risk SNPs	GOID Enriched in the community	GO Terms Enriched in the community
ADS	1	rs210138; rs210142; rs2621416; rs9277952	NA	NA
ADS	2	rs36600; rs2283873	NA	NA
ADS	6	rs752590; rs1439287; rs9308731	NA	NA
ADS	8	rs8067378; rs73110464; rs902774	GO:0043588; GO:0008544; GO:0042303; GO:0042633; GO:0060429; GO:0032502; GO:0001942; GO:0022404; GO:0022405; GO:0098773; GO:0006367; GO:0009888; GO:0048856; GO:0030522	skin development; epidermis development; molting cycle; hair cycle; epithelium development; developmental process; hair follicle development; molting cycle process; hair cycle process; skin epidermis development; transcription initiation from RNA polymerase II promoter; tissue development; anatomical structure development; intracellular receptor signaling pathway
ADS	10	rs926070; rs4455710; rs204999; rs6903608; rs2179920; rs10484561; rs2647012; rs2647045; rs9275319; rs9277952; rs3117582; rs12195582; rs2395185; rs9268853; rs2858870; rs674313; rs4530903; rs9275572; rs3817963; rs9268528; rs9268542; rs9272105; rs73730372; rs2621416; rs2285803; rs130067; rs6457327; rs2248462; rs2922994; rs2523607; rs3096702; rs9273363	GO:0002478; GO:0019884; GO:0048002; GO:0019882; GO:0002495; GO:0019886; GO:0002504; GO:0031294; GO:0031295; GO:0050778; GO:0022409; GO:0002684; GO:0050852; GO:0034112; GO:0050870; GO:1903039; GO:0050776; GO:0060333; GO:0019221; GO:0002682; GO:0050851; GO:0022407; GO:0034341; GO:0071346; GO:0006955; GO:0002253; GO:0050863; GO:1903037; GO:0034110; GO:0051251; GO:0002696; GO:0050867; GO:0051249; GO:…	antigen processing and presentation of exogenous peptide antigen; antigen processing and presentation of exogenous antigen; antigen processing and presentation of peptide antigen; antigen processing and presentation; antigen processing and presentation of peptide antigen via MHC class II; antigen processing and presentation of exogenous peptide antigen via MHC class II; antigen processing and pre…
ADS	11	rs2072590; rs711830; rs877529; rs139371; rs1014971	GO:0051253; GO:0090304; GO:0051252; GO:0045934; GO:0019219; GO:0051172; GO:0006139; GO:0051171; GO:0046483; GO:0006725; GO:0060255; GO:1901360; GO:0016070; GO:0034641; GO:0006807; GO:0048523; GO:0019222; GO:0010468; GO:0048519; GO:0031324; GO:0010605; GO:0080090; GO:0031323; GO:0009892; GO:0044237; GO:0044238; GO:0010467; GO:0071704; GO:0044260	negative regulation of RNA metabolic process; nucleic acid metabolic process; regulation of RNA metabolic process; negative regulation of nucleobase-containing compound metabolic process; regulation of nucleobase-containing compound metabolic process; negative regulation of nitrogen compound metabolic process; nucleobase-containing compound metabolic process; regulation of nitrogen compound metab…
ADS	14	rs3129055; rs2860580; rs2517713	NA	NA
ADS	15	rs3820282; rs72647484	GO:0051129; GO:0007267; GO:0051094	negative regulation of cellular component organization; cell-cell signaling; positive regulation of developmental process
ADS	16	rs17631303; rs183211	NA	NA
ADS	17	rs9905704	NA	NA
ADS	21	rs2430386; rs721048	NA	NA
ADS	22	rs3790844	NA	NA
ADS	23	rs12699477	NA	NA
ADS	24	rs1432295	GO:0030216; GO:0043588; GO:0009913; GO:0030855; GO:0018149; GO:0008544; GO:0031424; GO:0060429; GO:0009888; GO:0048513; GO:0030154; GO:0048869; GO:0032501; GO:0048731; GO:0007275; GO:0048856; GO:0044767; GO:0032502; GO:0044707; GO:0007156; GO:0044763; GO:0044699	keratinocyte differentiation; skin development; epidermal cell differentiation; epithelial cell differentiation; peptide cross-linking; epidermis development; keratinization; epithelium development; tissue development; organ development; cell differentiation; cellular developmental process; multicellular organismal process; system development; multicellular organismal development; anatomical stru…
ADS	25	rs73183643	NA	NA
ADS	26	rs2839186; rs441810	NA	NA
ADS	27	rs1218582; rs2072499; rs140081212; rs760077; rs4072037	NA	NA
ADS	28	rs6465657	NA	NA
ADS	30	rs11214775	NA	NA
ADS	32	rs4938573; rs498872; rs339331; rs4888262; rs9387478; rs7190458	NA	NA
ADS	33	rs798766; rs2284063	NA	NA
ADS	34	rs753955	NA	NA
ADS	35	rs10074991; rs13361707	NA	NA
ADS	39	rs7412746; rs17599629	NA	NA
ADS	40	rs4924410; rs8024033	NA	NA
ADS	41	rs455804	NA	NA
ADS	42	rs3903072; rs57994353	NA	NA
ADS	47	rs1051730; rs8042374; rs55781567; rs8034191; rs1801591	NA	NA
ADS	52	rs9303542	NA	NA
ADS	53	rs16886181; rs1862626; rs889312	NA	NA
ADS	56	rs9554197; rs9581943	NA	NA
ADS	59	rs2273669	NA	NA
ADS	60	rs1800469; rs688187; rs11672691	NA	NA
ADS	63	rs103294	NA	NA
ADS	64	rs3760982; rs11083846	NA	NA
ADS	68	rs258322; rs35063026; rs1805007; rs4273077; rs4268748; rs8063761	NA	NA
ADS	70	rs2294008; rs2427345; rs2427308; rs4925386; rs6061231; rs6062509	NA	NA
ADS	74	rs2516448; rs2523607; rs2596542; rs2285803; rs6457327; rs6919908; rs2894207; rs130067; rs2248462; rs2922994; rs3117582; rs204999; rs3096702; rs2621416; rs926070; rs3817963	GO:0002460; GO:0002449; GO:0006950; GO:0080134; GO:0002697; GO:0031347; GO:0002683; GO:0002443; GO:0002250; GO:0050776; GO:0002682; GO:0009611	adaptive immune response based on somatic recombination of immune receptors built from immunoglobulin superfamily domains; lymphocyte mediated immunity; response to stress; regulation of response to stress; regulation of immune effector process; regulation of defense response; negative regulation of immune system process; leukocyte mediated immunity; adaptive immune response; regulation of immune…
ADS	76	rs9287719	NA	NA
ADS	79	rs10108511; rs17749155	NA	NA
ADS	80	rs17761864; rs684232	NA	NA
ADS	82	rs10411210	NA	NA
ATA	4	rs10510452	NA	NA
ATA	7	rs3129055; rs2860580; rs2517713	NA	NA
ATA	8	rs4455710; rs926070; rs10484561; rs2647012; rs2647045; rs9275319; rs204999; rs3117582; rs12195582; rs2395185; rs9268853; rs2858870; rs674313; rs4530903; rs9275572; rs6903608; rs3817963; rs9272105; rs73730372; rs2621416; rs9268528; rs9268542; rs2248462; rs2596542; rs3096702; rs2179920; rs9273363	GO:0002495; GO:0002504; GO:0019886; GO:0002478; GO:0048002; GO:0031294; GO:0031295; GO:0019884; GO:0019882; GO:0002429; GO:0050851; GO:0050852; GO:0002757; GO:0034112; GO:0050870; GO:1903039; GO:0002768; GO:0060333; GO:0022409; GO:0002253; GO:0051251; GO:0071346; GO:0002696; GO:0034110; GO:0034341; GO:0050863; GO:0050867; GO:1903037; GO:0002764; GO:0045785; GO:0002684; GO:0022407; GO:0019221; GO:…	antigen processing and presentation of peptide antigen via MHC class II; antigen processing and presentation of peptide or polysaccharide antigen via MHC class II; antigen processing and presentation of exogenous peptide antigen via MHC class II; antigen processing and presentation of exogenous peptide antigen; antigen processing and presentation of peptide antigen; lymphocyte costimulation; T ce…
ATA	9	rs2179920; rs9277952; rs3096702	NA	NA
ATA	15	rs2251844	NA	NA
ATA	17	rs1801591	NA	NA
ATA	18	rs214782; rs214785; rs59586681	NA	NA
ATA	19	rs103294	GO:0051252; GO:0032774; GO:0006355; GO:1903506; GO:0019219; GO:2001141; GO:2000112; GO:0006351; GO:0097659; GO:0010556; GO:0034654; GO:0051171; GO:0016070; GO:0019438; GO:0010468; GO:0018130; GO:0090304; GO:1901362; GO:0009889; GO:0031326; GO:0050794; GO:0034645; GO:0044271	regulation of RNA metabolic process; RNA biosynthetic process; regulation of transcription, DNA-templated; regulation of nucleic acid-templated transcription; regulation of nucleobase-containing compound metabolic process; regulation of RNA biosynthetic process; regulation of cellular macromolecule biosynthetic process; transcription, DNA-templated; nucleic acid-templated transcription; regulatio…
ATA	20	rs8102476	NA	NA
ATA	24	rs9303542	GO:0007389; GO:0034762; GO:0034765	pattern specification process; regulation of transmembrane transport; regulation of ion transmembrane transport
ATA	25	rs130067; rs204999; rs3117582	NA	NA
ATA	26	rs926070; rs2516448; rs204999; rs6903608; rs2523607; rs2596542; rs2285803; rs6457327; rs2894207; rs6919908; rs130067; rs9268528; rs9268542; rs2248462; rs2922994; rs4455710; rs2621416; rs3117582; rs10484561; rs2647012; rs2647045; rs9275319; rs3817963; rs12195582; rs2395185; rs9268853; rs3096702; rs9272105; rs2858870; rs674313; rs73730372; rs9275572	GO:0031347; GO:0002697; GO:0050727; GO:0032101; GO:0080134; GO:0002460; GO:1903034; GO:0002449; GO:0009611; GO:0002443; GO:0048584; GO:0006954; GO:0009605; GO:0048583; GO:0048519	regulation of defense response; regulation of immune effector process; regulation of inflammatory response; regulation of response to external stimulus; regulation of response to stress; adaptive immune response based on somatic recombination of immune receptors built from immunoglobulin superfamily domains; regulation of response to wounding; lymphocyte mediated immunity; response to wounding; l…
ATA	27	rs4624820	NA	NA
ATT	8	rs6001930; rs5759167	NA	NA
ATT	10	rs4624820	GO:0007156; GO:0098742; GO:0098609; GO:0007155; GO:0022610; GO:0016339; GO:0050808; GO:0007416; GO:0007399	homophilic cell adhesion via plasma membrane adhesion molecules; cell-cell adhesion via plasma-membrane adhesion molecules; cell-cell adhesion; cell adhesion; biological adhesion; calcium-dependent cell-cell adhesion via plasma membrane cell adhesion molecules; synapse organization; synapse assembly; nervous system development
ATT	11	rs6503659	GO:0009653; GO:0048856; GO:0030154; GO:0009887; GO:0048869; GO:0032502; GO:0048731; GO:0044767; GO:0048699; GO:0045597; GO:0022008; GO:0032870; GO:0044707; GO:0051240; GO:0051094; GO:0007275; GO:1901699; GO:0071375; GO:1901653; GO:0032501; GO:0048468; GO:1901700; GO:0048513; GO:0050793; GO:0009725; GO:0060429; GO:1901701; GO:0051239; GO:2000026; GO:0043434; GO:1901652; GO:0030182	anatomical structure morphogenesis; anatomical structure development; cell differentiation; organ morphogenesis; cellular developmental process; developmental process; system development; single-organism developmental process; generation of neurons; positive regulation of cell differentiation; neurogenesis; cellular response to hormone stimulus; single-multicellular organism process; positive reg…
ATT	12	rs258322; rs35063026; rs1805007; rs4268748; rs8063761	NA	NA
ATT	16	rs4808801	NA	NA
ATT	17	rs910873; rs11907546; rs2284378; rs2300206; rs6059655	NA	NA
ATT	19	rs965513	NA	NA
ATT	23	rs2290203	NA	NA
ATT	26	rs36600; rs16986825	NA	NA
ATT	27	rs4808801; rs2131877; rs2363956; rs4808075; rs56069439; rs8100241; rs8170; rs10419226	NA	NA
ATT	29	rs4767364; rs3184504	NA	NA
ATT	30	rs798766	NA	NA
ATT	32	rs10187424; rs3731827; rs7190458	NA	NA
ATT	33	rs1512268	NA	NA
ATT	34	rs7447927	NA	NA
ATT	35	rs3903072	NA	NA
ATT	37	rs11037575	NA	NA
ATT	38	rs4938573; rs498872	GO:0016337; GO:0098602; GO:0006897; GO:0098609; GO:0051179; GO:0048856; GO:0051234; GO:0016192	single organismal cell-cell adhesion; single organism cell adhesion; endocytosis; cell-cell adhesion; localization; anatomical structure development; establishment of localization; vesicle-mediated transport
ATT	39	rs907611; rs3817198; rs7944004	NA	NA
ATT	40	rs7126629; rs7127900	NA	NA
ATT	43	rs2847281	NA	NA
ATT	47	rs7412746; rs17599629	NA	NA
ATT	48	rs4924410; rs8024033	NA	NA
ATT	50	rs16973225	NA	NA
ATT	51	rs10896449; rs11228565; rs12270641; rs7130881; rs7929962; rs7931342; rs537626	NA	NA
ATT	54	rs1801591	NA	NA
ATT	55	rs2251844	NA	NA
ATT	56	rs3771570	NA	NA
ATT	61	rs6504950	NA	NA
ATT	62	rs1051730; rs8042374; rs55781567; rs8034191	NA	NA
ATT	63	rs684232	NA	NA
ATT	65	rs17631303; rs183211	NA	NA
ATT	69	rs9303542	NA	NA
ATT	71	rs9287719	NA	NA
ATT	73	rs8102476; rs688187	GO:0051171; GO:1903506; GO:2001141; GO:0019219; GO:0051252; GO:0097659; GO:0031323; GO:0010556; GO:0019222; GO:0006355; GO:0060255; GO:0032774	regulation of nitrogen compound metabolic process; regulation of nucleic acid-templated transcription; regulation of RNA biosynthetic process; regulation of nucleobase-containing compound metabolic process; regulation of RNA metabolic process; nucleic acid-templated transcription; regulation of cellular metabolic process; regulation of macromolecule biosynthetic process; regulation of metabolic p…
ATT	75	rs372883	NA	NA
ATT	77	rs103294	GO:0032774; GO:0006355; GO:1903506; GO:2001141; GO:0051252; GO:2000112; GO:0006351; GO:0097659; GO:0010468; GO:0019219; GO:0010556; GO:0051171; GO:1901362; GO:0034654; GO:0016070; GO:0009889; GO:0019438; GO:0031326; GO:0018130; GO:0006955; GO:0034645; GO:0010467	RNA biosynthetic process; regulation of transcription, DNA-templated; regulation of nucleic acid-templated transcription; regulation of RNA biosynthetic process; regulation of RNA metabolic process; regulation of cellular macromolecule biosynthetic process; transcription, DNA-templated; nucleic acid-templated transcription; regulation of gene expression; regulation of nucleobase-containing compou…
ATT	80	rs3760982; rs11083846; rs10425559	NA	NA
ATT	82	rs214782; rs214785	NA	NA
ATT	87	rs16886181; rs1862626; rs889312; rs16886113; rs6750047	NA	NA
ATT	89	rs174537; rs174549	NA	NA
ATT	90	rs1218582	GO:0018149; GO:0031424; GO:0030216; GO:0009913; GO:0043588; GO:0030855; GO:0008544; GO:0060326; GO:0030154; GO:0048869; GO:0048513; GO:0032501; GO:0009888; GO:1902533; GO:0098542; GO:0044707; GO:0045087	peptide cross-linking; keratinization; keratinocyte differentiation; epidermal cell differentiation; skin development; epithelial cell differentiation; epidermis development; cell chemotaxis; cell differentiation; cellular developmental process; organ development; multicellular organismal process; tissue development; positive regulation of intracellular signal transduction; defense response to ot…
ATT	93	rs17761864; rs17401966; rs2427345; rs1512268; rs4925386; rs6062509; rs6061231; rs2427308; rs2236507; rs4809324; rs6010620; rs6062302; rs4795519	NA	NA
ATT	94	rs10411210	NA	NA
FIB	2	rs214782; rs214785	NA	NA
FIB	5	rs2495239	NA	NA
FIB	14	rs3903072; rs2839186	NA	NA
FIB	17	rs17761864; rs684232	NA	NA
FIB	18	rs339331	NA	NA
FIB	19	rs67073037	NA	NA
FIB	21	rs11650494; rs9303542	GO:0048706; GO:0009952; GO:0048705; GO:0001501; GO:0003002; GO:0007389; GO:0043009; GO:0009792; GO:0009887; GO:0009790; GO:0048513	embryonic skeletal system development; anterior/posterior pattern specification; skeletal system morphogenesis; skeletal system development; regionalization; pattern specification process; chordate embryonic development; embryo development ending in birth or egg hatching; organ morphogenesis; embryo development; organ development
FIB	25	rs6547741	NA	NA
FIB	26	rs10411210	NA	NA
FIB	27	rs11249433	NA	NA
FIB	30	rs7944004; rs3817198	NA	NA
FIB	34	rs73183643	NA	NA
FIB	36	rs3129055; rs2860580; rs2517713	NA	NA
FIB	40	rs4919687; rs2995264; rs3850699	NA	NA
FIB	50	rs17631303; rs183211	NA	NA
FIB	51	rs57994353	NA	NA
FIB	56	rs11037575	NA	NA
FIB	63	rs8067378	NA	NA
FIB	64	rs6903608	NA	NA
FIB	66	rs2239633	NA	NA
FIB	69	rs2294008	NA	NA
FIB	75	rs372883; rs3768716; rs1801591; rs8044477; rs6435862; rs10771399; rs7587476	GO:0098742; GO:0007156; GO:0098609	cell-cell adhesion via plasma-membrane adhesion molecules; homophilic cell adhesion via plasma membrane adhesion molecules; cell-cell adhesion
FIB	76	rs2284063; rs139371; rs877529	GO:0051253; GO:1901565; GO:0045934; GO:0050896; GO:0051172	negative regulation of RNA metabolic process; organonitrogen compound catabolic process; negative regulation of nucleobase-containing compound metabolic process; response to stimulus; negative regulation of nitrogen compound metabolic process
FIB	77	rs58055674	NA	NA
FIB	80	rs12506899	GO:0048584; GO:0051179; GO:0071310; GO:0032879; GO:0051704; GO:0042221; GO:0007166; GO:0070887; GO:0010033; GO:0044765; GO:1902578; GO:0006810	positive regulation of response to stimulus; localization; cellular response to organic substance; regulation of localization; multi-organism process; response to chemical; cell surface receptor signaling pathway; cellular response to chemical stimulus; response to organic substance; single-organism transport; single-organism localization; transport
FIB	81	rs4924410; rs8024033	NA	NA
FIB	82	rs2414098	NA	NA
FIB	84	rs10108511	NA	NA
FIB	85	rs258322; rs35063026; rs4268748; rs8063761; rs1805007	NA	NA
FIB	88	rs6465657; rs3123636; rs7758229; rs9364554; rs3771570; rs1243180; rs13117307; rs6062509; rs687289; rs209489; rs2427308; rs4711689; rs6903608; rs2427345; rs3824999	GO:0034660; GO:0042254; GO:0034470	ncRNA metabolic process; ribosome biogenesis; ncRNA processing
FIB	89	rs57142672; rs7538876	NA	NA
FIB	91	rs8014671	NA	NA
FIB	92	rs9554197; rs9581943	NA	NA
FIB	94	rs10896449; rs11228565; rs12270641; rs7130881; rs7929962; rs7931342; rs498136	NA	NA
FIB	97	rs1051730; rs8042374; rs55781567; rs8034191	NA	NA
FIB	100	rs4561483; rs6498114	NA	NA
FIB	102	rs16886181; rs1862626; rs889312	NA	NA
FIB	104	rs4938573	NA	NA
FIB	106	rs4624820; rs6759952	NA	NA
FIB	110	rs3760982	NA	NA
FIB	111	rs8067378	NA	NA
FIB	114	rs10187424; rs3731827; rs140081212; rs760077; rs1218582; rs1512268; rs4072037; rs4785204; rs10934853; rs2072499	NA	NA
FIB	115	rs12051443; rs214782; rs214785; rs36600	GO:0006355; GO:1903506; GO:0019219; GO:2001141; GO:0051252; GO:0006351; GO:0051171; GO:0032774; GO:0097659; GO:0018130; GO:2000112; GO:0010556; GO:0034654; GO:1901362; GO:0031326; GO:0019438; GO:0009889; GO:0016070; GO:0090304; GO:0010468; GO:0050794; GO:0031323; GO:0050789; GO:0080090; GO:0006139; GO:0065007; GO:0044271; GO:0034645; GO:0046483; GO:0006725	regulation of transcription, DNA-templated; regulation of nucleic acid-templated transcription; regulation of nucleobase-containing compound metabolic process; regulation of RNA biosynthetic process; regulation of RNA metabolic process; transcription, DNA-templated; regulation of nitrogen compound metabolic process; RNA biosynthetic process; nucleic acid-templated transcription; heterocycle biosy…
FIB	116	rs7216064	NA	NA
FIB	120	rs11083846	NA	NA
FIB	121	rs6971499; rs174549; rs174537	NA	NA
FIB	122	rs8102476	NA	NA
FIB	126	rs7412746; rs17599629	NA	NA
FIB	127	rs2363956; rs4808075; rs56069439; rs8100241; rs8170; rs4808801	NA	NA
FIB	131	rs1801591	NA	NA
FIB	133	rs10936599; rs1920116	NA	NA
FIB	135	rs1800469; rs11672691	NA	NA
FIB	136	rs2273669; rs6903608; rs6750047; rs17489300; rs6678914; rs10763567; rs3123078; rs6472903; rs9303542; rs877529; rs17631303; rs183211	GO:0044267; GO:0019538; GO:0006464; GO:0036211; GO:0043412; GO:0016579	cellular protein metabolic process; protein metabolic process; cellular protein modification process; protein modification process; macromolecule modification; protein deubiquitination
FIB	137	rs73718779	NA	NA
FIB	140	rs926070; rs4455710; rs2516448; rs204999; rs6903608; rs2179920; rs10484561; rs2647012; rs2647045; rs9275319; rs2523607; rs2596542; rs3117582; rs2285803; rs6457327; rs4530903; rs9275572; rs6919908; rs2894207; rs130067; rs2858870; rs674313; rs3817963; rs9272105; rs2248462; rs2922994; rs2621416; rs73730372; rs12195582; rs2395185; rs9268853; rs9277952; rs9268528; rs9268542; rs1906953; rs3096702; rs21…	GO:0002478; GO:0019884; GO:0048002; GO:0019882; GO:0050778; GO:0002460; GO:0019886; GO:0002449; GO:0002495; GO:0002504; GO:0002684; GO:0050776; GO:0002250; GO:0002682; GO:0006955; GO:0002443; GO:0002455; GO:0019221; GO:0022409; GO:0022407; GO:0060333; GO:0051249; GO:0071345; GO:0045785; GO:0002376; GO:0071346; GO:0098602; GO:0030155; GO:0002253; GO:0050863; GO:1903037; GO:0016337; GO:0007159; GO:…	antigen processing and presentation of exogenous peptide antigen; antigen processing and presentation of exogenous antigen; antigen processing and presentation of peptide antigen; antigen processing and presentation; positive regulation of immune response; adaptive immune response based on somatic recombination of immune receptors built from immunoglobulin superfamily domains; antigen processing …
FIB	143	rs2720460	NA	NA
FIB	144	rs9287719	NA	NA
FIB	153	rs10993994	NA	NA
FIB	156	rs2238776	NA	NA
EMC	1	rs11083846	NA	NA
EMC	4	rs3903072	NA	NA
EMC	7	rs140081212; rs760077; rs1218582; rs4072037	NA	NA
EMC	12	rs3760982	GO:0006355; GO:1903506; GO:2001141	regulation of transcription, DNA-templated; regulation of nucleic acid-templated transcription; regulation of RNA biosynthetic process
EMC	14	rs3129055; rs2860580; rs2517713	NA	NA
EMC	15	rs1572072; rs9510787; rs753955	NA	NA
EMC	16	rs2251844	NA	NA
EMC	22	rs926070; rs4455710; rs204999; rs6903608; rs2179920; rs10484561; rs2647012; rs2647045; rs9275319; rs3117582; rs12195582; rs2395185; rs9268853; rs2858870; rs674313; rs4530903; rs9275572; rs3817963; rs9268528; rs9268542; rs9272105; rs73730372; rs2621416; rs210138; rs210142; rs9277952; rs1906953; rs2248462; rs2922994; rs3096702; rs2285803; rs9273363	GO:0002478; GO:0019884; GO:0048002; GO:0019882; GO:0019886; GO:0002495; GO:0002504; GO:0050778; GO:0031294; GO:0031295; GO:0006955; GO:0002682; GO:0002684; GO:0002253; GO:0060333; GO:0050870; GO:0034112; GO:1903039; GO:0050776; GO:0050852; GO:0050863; GO:1903037; GO:0071346; GO:0034110; GO:0051249; GO:0022409; GO:0002376; GO:0002429; GO:0051251; GO:0019221; GO:0034341; GO:0050851; GO:0071345; GO:…	antigen processing and presentation of exogenous peptide antigen; antigen processing and presentation of exogenous antigen; antigen processing and presentation of peptide antigen; antigen processing and presentation; antigen processing and presentation of exogenous peptide antigen via MHC class II; antigen processing and presentation of peptide antigen via MHC class II; antigen processing and pre…
EMC	24	rs4925386; rs6061231; rs2427345; rs2427308	NA	NA
EMC	29	rs2430386; rs721048	NA	NA
EMC	39	rs209489; rs7584330; rs2292884	NA	NA
EMC	40	rs1126809	NA	NA
EMC	43	rs7412746; rs17599629	NA	NA
EMC	45	rs57994353; rs8176749; rs687289; rs505922	NA	NA
EMC	48	rs752590	GO:0010033; GO:0042221	response to organic substance; response to chemical
EMC	49	rs2131877	NA	NA
EMC	55	rs4691139; rs10187424; rs3731827; rs10122541; rs7037324; rs73110464; rs1050631; rs2735839; rs10492336; rs9929218; rs17505102; rs2072499; rs3790844; rs3760775; rs7335046; rs10919791; rs2816938; rs928674	GO:0008544; GO:0030216; GO:0043588; GO:0060429; GO:0009913; GO:0009888; GO:0031424; GO:0048513; GO:0030855; GO:0048731; GO:0018149; GO:0032501; GO:0032502; GO:0048856; GO:0044707; GO:0007275; GO:0044767; GO:0044699; GO:0030154; GO:0044763; GO:0048869; GO:0061436; GO:0051094; GO:2000026; GO:0009887; GO:0045597; GO:0042303; GO:0042633; GO:0002009; GO:0045216; GO:0034330; GO:0098609; GO:0003006; GO:…	epidermis development; keratinocyte differentiation; skin development; epithelium development; epidermal cell differentiation; tissue development; keratinization; organ development; epithelial cell differentiation; system development; peptide cross-linking; multicellular organismal process; developmental process; anatomical structure development; single-multicellular organism process; multicellul…
EMC	57	rs7447927	NA	NA
EMC	60	rs4919687; rs3850699; rs798766	GO:0042445; GO:0010817	hormone metabolic process; regulation of hormone levels
EMC	65	rs73183643	NA	NA
EMC	68	rs12230172	NA	NA
EMC	73	rs4924410	NA	NA
EMC	74	rs6503659	NA	NA
EMC	75	rs2414098	NA	NA
EMC	76	rs16973225	NA	NA
EMC	83	rs1801591; rs55781567; rs8034191	NA	NA
EMC	85	rs11037575	NA	NA
EMC	88	rs3771570	NA	NA
EMC	92	rs17817449	NA	NA
EMC	93	rs17631303; rs183211	NA	NA
EMC	94	rs9303542; rs7040024; rs1126809; rs1486134; rs962856; rs1321311; rs7126629; rs7127900; rs31489; rs31490; rs401681; rs421284; rs4975616	NA	NA
EMC	97	rs9905704	NA	NA
EMC	102	rs8102476	GO:0006355; GO:1903506; GO:2001141; GO:0051252; GO:0006351; GO:0097659; GO:2000112; GO:0032774; GO:0019219; GO:0010556; GO:0044271; GO:0034645; GO:0031326; GO:0009889; GO:0009059; GO:0010468; GO:0051171; GO:0034654; GO:0019438; GO:0018130; GO:1901362; GO:0010467; GO:0016070; GO:0060255; GO:0080090; GO:0031323; GO:0044249; GO:0090304; GO:1901576; GO:0009058; GO:0034641; GO:0019222; GO:0006139; GO:…	regulation of transcription, DNA-templated; regulation of nucleic acid-templated transcription; regulation of RNA biosynthetic process; regulation of RNA metabolic process; transcription, DNA-templated; nucleic acid-templated transcription; regulation of cellular macromolecule biosynthetic process; RNA biosynthetic process; regulation of nucleobase-containing compound metabolic process; regulatio…
EMC	105	rs2290203	NA	NA
EMC	108	rs2735839	GO:0006355; GO:1903506; GO:2001141; GO:2000112; GO:0032774; GO:0051252; GO:0006351; GO:0097659; GO:0010556; GO:0031326; GO:0019219; GO:0009889; GO:0010468; GO:0051171; GO:0034654; GO:1901362; GO:0019438; GO:0018130; GO:0016070; GO:0034645; GO:0044271; GO:0009059; GO:0090304; GO:0006725; GO:0060255; GO:0006139; GO:0080090; GO:0010467; GO:0031323; GO:0046483; GO:1901360; GO:1901576; GO:0044249; GO:…	regulation of transcription, DNA-templated; regulation of nucleic acid-templated transcription; regulation of RNA biosynthetic process; regulation of cellular macromolecule biosynthetic process; RNA biosynthetic process; regulation of RNA metabolic process; transcription, DNA-templated; nucleic acid-templated transcription; regulation of macromolecule biosynthetic process; regulation of cellular …
EMC	109	rs4635969; rs31489; rs31490; rs401681; rs421284; rs4975616	NA	NA
EMC	110	rs2839186	NA	NA
EMC	111	rs2363956; rs4808075; rs56069439; rs8100241; rs8170; rs4808801; rs10419226; rs265548; rs1800469; rs3817963	GO:0006810; GO:0051234; GO:0006749	transport; establishment of localization; glutathione metabolic process
EMC	113	rs8102476	NA	NA
EMC	114	rs103294	GO:0006355; GO:1903506; GO:0032774; GO:2001141; GO:0051252; GO:2000112; GO:0006351; GO:0097659; GO:0010556; GO:0031326; GO:0034654; GO:0009889; GO:1901362; GO:0019438; GO:0018130; GO:0019219; GO:0010468; GO:0016070; GO:0051171; GO:0044271; GO:0034645; GO:0009059; GO:0010467; GO:0090304; GO:0031323; GO:0060255; GO:0080090; GO:0019222; GO:0006139; GO:0044249; GO:0046483; GO:0006725; GO:1901360; GO:…	regulation of transcription, DNA-templated; regulation of nucleic acid-templated transcription; RNA biosynthetic process; regulation of RNA biosynthetic process; regulation of RNA metabolic process; regulation of cellular macromolecule biosynthetic process; transcription, DNA-templated; nucleic acid-templated transcription; regulation of macromolecule biosynthetic process; regulation of cellular …
EMC	115	rs10108511; rs17749155	NA	NA
EMC	118	rs391855	NA	NA
EMC	123	rs720475	NA	NA
EMC	125	rs73718779	NA	NA
EMC	126	rs4561483	NA	NA
EMC	127	rs926070; rs2516448; rs2523607; rs2596542; rs2285803; rs6457327; rs2894207; rs6919908; rs130067; rs2248462; rs2922994; rs3117582; rs3817963; rs10484561; rs2647012; rs2647045; rs9275319; rs204999; rs9268528; rs9268542; rs6903608; rs3096702; rs12195582; rs2395185; rs9268853; rs2621416	GO:0002449; GO:0002460; GO:0002443; GO:0002250; GO:0006913; GO:0051169; GO:0050776; GO:0002697; GO:0016032; GO:0044764; GO:0044403; GO:0044419; GO:0002252; GO:0031347; GO:0006955; GO:0080134; GO:0009607; GO:0050778	lymphocyte mediated immunity; adaptive immune response based on somatic recombination of immune receptors built from immunoglobulin superfamily domains; leukocyte mediated immunity; adaptive immune response; nucleocytoplasmic transport; nuclear transport; regulation of immune response; regulation of immune effector process; viral process; multi-organism cellular process; symbiosis, encompassing m…
EMC	131	rs2294008	NA	NA
EMC	132	rs67073037	NA	NA
EMC	133	rs10896449; rs11228565; rs12270641; rs7130881; rs7929962; rs7931342	NA	NA
EMC	136	rs2072590; rs711830; rs2284063; rs877529; rs1050631	GO:0006936; GO:0003012; GO:0030029; GO:1901565; GO:0031589; GO:0030036	muscle contraction; muscle system process; actin filament-based process; organonitrogen compound catabolic process; cell-substrate adhesion; actin cytoskeleton organization
EMC	139	rs80130819; rs10993994; rs10875943; rs11169552	NA	NA
EMS	2	rs13015798; rs13014235; rs13016963	NA	NA
EMS	3	rs9929218	NA	NA
EMS	5	rs6759952	NA	NA
EMS	6	rs9905704	GO:0006996; GO:0016043; GO:0071840	organelle organization; cellular component organization; cellular component organization or biogenesis
EMS	8	rs798766	NA	NA
EMS	12	rs7412746; rs17599629	NA	NA
EMS	18	rs1512268	NA	NA
EMS	21	rs10993994; rs10763567; rs3123078	NA	NA
EMS	29	rs20541; rs2069757	NA	NA
EMS	32	rs2860580; rs2517713; rs3129055; rs130067	GO:0001817; GO:0001816; GO:0050776; GO:0045087; GO:0006955; GO:0051704; GO:0006952; GO:0048519	regulation of cytokine production; cytokine production; regulation of immune response; innate immune response; immune response; multi-organism process; defense response; negative regulation of biological process
EMS	33	rs10122541; rs7037324	NA	NA
EMS	36	rs926070; rs4455710; rs6903608; rs2179920; rs10484561; rs2647012; rs2647045; rs9275319; rs2621416; rs204999; rs3117582; rs12195582; rs2395185; rs9268853; rs2858870; rs674313; rs4530903; rs9275572; rs3817963; rs9268528; rs9268542; rs9272105; rs73730372; rs9277952; rs210138; rs210142; rs6457327; rs2248462; rs3096702; rs2922994; rs9273363	GO:0002478; GO:0019884; GO:0048002; GO:0002495; GO:0019886; GO:0019882; GO:0002504; GO:0050863; GO:1903037; GO:0050870; GO:1903039; GO:0034112; GO:0031294; GO:0031295; GO:0034110; GO:0022409; GO:0050852; GO:0050778; GO:0060333; GO:0051251; GO:0022407; GO:0051249; GO:0050851; GO:0002696; GO:0050867; GO:0002684; GO:0071346; GO:0002253; GO:0002694; GO:0042110; GO:0070489; GO:0071593; GO:0070486; GO:…	antigen processing and presentation of exogenous peptide antigen; antigen processing and presentation of exogenous antigen; antigen processing and presentation of peptide antigen; antigen processing and presentation of peptide antigen via MHC class II; antigen processing and presentation of exogenous peptide antigen via MHC class II; antigen processing and presentation; antigen processing and pre…
EMS	37	rs140081212; rs760077; rs4072037	GO:0030216; GO:0018149; GO:0031424; GO:0009913; GO:0043588; GO:0008544; GO:0030855; GO:0060429; GO:0042742; GO:0048513; GO:0009888; GO:0032501; GO:0043412; GO:0030154; GO:0006464; GO:0036211; GO:0009617; GO:0048869; GO:0048731; GO:0044767; GO:0044707; GO:0098542; GO:0050900; GO:0032502; GO:0044699; GO:0031349; GO:0048856; GO:0007275	keratinocyte differentiation; peptide cross-linking; keratinization; epidermal cell differentiation; skin development; epidermis development; epithelial cell differentiation; epithelium development; defense response to bacterium; organ development; tissue development; multicellular organismal process; macromolecule modification; cell differentiation; cellular protein modification process; protein…
EMS	42	rs57142672; rs7538876	NA	NA
EMS	43	rs34245511; rs80130819; rs11169552	NA	NA
EMS	44	rs441810	NA	NA
EMS	46	rs752590	NA	NA
EMS	47	rs36600	NA	NA
EMS	54	rs1494961	NA	NA
EMS	55	rs31489; rs31490; rs401681; rs421284; rs4975616	NA	NA
EMS	58	rs103294; rs1321311; rs2735839; rs688187; rs16986825; rs2016394	NA	NA
EMS	60	rs10108511; rs17749155	NA	NA
EMS	64	rs2294008	NA	NA
EMS	65	rs4953345	NA	NA
EMS	66	rs9287719; rs7255; rs9929218	NA	NA
EMS	69	rs498872; rs4938573	GO:0048856; GO:0044767; GO:0048513; GO:0032502; GO:0000902; GO:0032989; GO:0048731; GO:0048869; GO:0009653; GO:0044707; GO:0030030; GO:0006897	anatomical structure development; single-organism developmental process; organ development; developmental process; cell morphogenesis; cellular component morphogenesis; system development; cellular developmental process; anatomical structure morphogenesis; single-multicellular organism process; cell projection organization; endocytosis
EMS	73	rs8176749; rs687289; rs505922	NA	NA
EMS	77	rs73110464; rs8102476; rs139371; rs877529; rs2284063	NA	NA
EMS	79	rs4924410	GO:0006461; GO:0070271; GO:0071822; GO:0065003	protein complex assembly; protein complex biogenesis; protein complex subunit organization; macromolecular complex assembly
EMS	80	rs103294	NA	NA
EMS	82	rs258322; rs35063026; rs75061358; rs1805007; rs4268748; rs8063761	NA	NA
EMS	85	rs4888262	NA	NA
EMS	86	rs9303542	GO:0044265; GO:0044257; GO:1903362; GO:0009057; GO:0030163; GO:0010498; GO:0051603; GO:0042176	cellular macromolecule catabolic process; cellular protein catabolic process; regulation of cellular protein catabolic process; macromolecule catabolic process; protein catabolic process; proteasomal protein catabolic process; proteolysis involved in cellular protein catabolic process; regulation of protein catabolic process
EMS	87	rs57994353	NA	NA
EMS	88	rs3771570	NA	NA
EMS	89	rs1775148; rs4245739	NA	NA
EMS	92	rs10187424; rs3731827	NA	NA
EMS	96	rs684232	NA	NA
EMS	97	rs13401811; rs17483466; rs58055674	NA	NA
EMS	98	rs17631303; rs183211	NA	NA
EMS	100	rs4487645	NA	NA
EMS	101	rs16886181; rs1862626; rs889312; rs16886113; rs174537; rs718314; rs2847281; rs174549; rs684232; rs4795519	NA	NA
EMS	103	rs757210	NA	NA
EMS	108	rs9287719; rs10425559; rs3824999; rs1860661; rs2290203; rs7944004	NA	NA
EMS	112	rs3903072	NA	NA
EMS	113	rs2363956; rs4808075; rs56069439; rs8100241; rs8170; rs265548; rs4808801	NA	NA
EMS	114	rs4808801; rs10419226; rs3760982; rs11083846	NA	NA
EMS	117	rs2167364	NA	NA
EMS	118	rs11672691	NA	NA
EMS	119	rs2131877	NA	NA
EMS	122	rs720475	NA	NA
EMS	124	rs2516448; rs2523607; rs2596542; rs2285803; rs6457327; rs2894207; rs6919908; rs130067; rs2248462; rs2922994; rs6903608; rs3117582; rs3817963; rs204999; rs3096702; rs926070	GO:0002449; GO:0002443; GO:0002460; GO:0006955; GO:0006952; GO:0031347; GO:0006950; GO:0071345; GO:0080134; GO:0019221; GO:0002682; GO:0048583; GO:0002250; GO:0050776; GO:0034097; GO:0002697; GO:0044403; GO:0044419; GO:0002376; GO:0048584; GO:0016032; GO:0006954; GO:0044764; GO:0045087; GO:0010033; GO:0071310; GO:0010608; GO:0002252; GO:0032101; GO:0009607; GO:0051704; GO:0050778; GO:0002684; GO:…	lymphocyte mediated immunity; leukocyte mediated immunity; adaptive immune response based on somatic recombination of immune receptors built from immunoglobulin superfamily domains; immune response; defense response; regulation of defense response; response to stress; cellular response to cytokine stimulus; regulation of response to stress; cytokine-mediated signaling pathway; regulation of immun…
EMS	126	rs3824999	NA	NA
EMS	128	rs73718779	NA	NA
EMS	131	rs2251844; rs4245739	NA	NA
EMS	132	rs11907546; rs2284378; rs2300206; rs6059655; rs910873	NA	NA
EMS	134	rs35509282	NA	NA
EMS	136	rs17761864	NA	NA
EMS	137	rs6465657	NA	NA
EMS	138	rs4072037	NA	NA
EMS	139	rs2238776	NA	NA
EMS	140	rs13014235; rs13016963; rs1110701; rs11978267; rs11980379; rs4132601; rs6964969; rs1044873; rs7412746; rs2167364; rs8102476; rs6828523; rs2283873; rs17599629; rs72773978; rs7335046; rs10934853; rs391855; rs1979654; rs7944004; rs2540513; rs10411210; rs4778138; rs13015798; rs35063026	GO:0009888; GO:0060429; GO:0006936; GO:0003012; GO:0003008; GO:0006928; GO:0044699; GO:0000904; GO:0009653; GO:0009887; GO:0006937; GO:0030154; GO:0090257; GO:0044763; GO:0002009; GO:0032501; GO:0044707; GO:0048598; GO:0072358; GO:0072359; GO:0044767; GO:0048468; GO:0007507; GO:0044057; GO:0040011; GO:0048729; GO:0032502; GO:0035295; GO:0007275; GO:0048666; GO:0048856; GO:0048869; GO:0048731; GO:…	tissue development; epithelium development; muscle contraction; muscle system process; system process; movement of cell or subcellular component; single-organism process; cell morphogenesis involved in differentiation; anatomical structure morphogenesis; organ morphogenesis; regulation of muscle contraction; cell differentiation; regulation of muscle system process; single-organism cellular proce…
EMS	141	rs4919687; rs3850699	NA	NA
HRV	11	rs4785204; rs6465657; rs3802842; rs8046148; rs6763931; rs36600; rs10484761; rs10875943; rs67073037	GO:0003012; GO:0006936; GO:0003008; GO:0032501; GO:0044707; GO:0009887; GO:0007275; GO:0048731; GO:0044763; GO:0030049; GO:0033275; GO:0044699; GO:0009888; GO:0044057; GO:0030048; GO:0003013; GO:0008015; GO:0009653; GO:0048598; GO:0006941; GO:0044767; GO:0006928; GO:0003015; GO:0060047; GO:0043436; GO:0048644; GO:0060415; GO:0048729; GO:0032502; GO:0070252; GO:0006082; GO:0048856; GO:1903522; GO:…	muscle system process; muscle contraction; system process; multicellular organismal process; single-multicellular organism process; organ morphogenesis; multicellular organismal development; system development; single-organism cellular process; muscle filament sliding; actin-myosin filament sliding; single-organism process; tissue development; regulation of system process; actin filament-based mo…
HRV	20	rs3903072	NA	NA
HRV	21	rs3771570	NA	NA
HRV	27	rs258322; rs1979654	NA	NA
HRV	34	rs8176749; rs687289; rs505922	NA	NA
HRV	39	rs616488; rs10864459; rs636291	NA	NA
HRV	40	rs36600	NA	NA
HRV	42	rs2860580; rs2517713; rs3129055	NA	NA
HRV	48	rs4919687; rs3850699	NA	NA
HRV	57	rs926070; rs4624820; rs4455710; rs204999; rs6903608; rs2179920; rs10484561; rs2647012; rs2647045; rs9275319; rs2621416; rs3117582; rs12195582; rs2395185; rs9268853; rs2858870; rs674313; rs4530903; rs9275572; rs3817963; rs9268528; rs9268542; rs9272105; rs73730372; rs2285803; rs130067; rs6457327; rs2248462; rs3096702; rs2516448; rs9273363	GO:0002478; GO:0019884; GO:0048002; GO:0019882; GO:0019886; GO:0002495; GO:0002504; GO:0050778; GO:0002684; GO:0002253; GO:0031294; GO:0031295; GO:0046649; GO:0050870; GO:0034112; GO:1903039; GO:0050863; GO:0051249; GO:1903037; GO:0034110; GO:0022409; GO:0051251; GO:0006955; GO:0045321; GO:0002696; GO:0002694; GO:0002682; GO:0050867; GO:0001775; GO:0022407; GO:0042110; GO:0050865; GO:0070489; GO:…	antigen processing and presentation of exogenous peptide antigen; antigen processing and presentation of exogenous antigen; antigen processing and presentation of peptide antigen; antigen processing and presentation; antigen processing and presentation of exogenous peptide antigen via MHC class II; antigen processing and presentation of peptide antigen via MHC class II; antigen processing and pre…
HRV	61	rs11789015	NA	NA
HRV	68	rs17631303; rs183211	NA	NA
HRV	75	rs798766	NA	NA
HRV	81	rs10187424; rs3731827; rs2294008; rs7412746; rs1512268; rs17599629; rs2273669; rs6773854; rs17631303; rs183211	NA	NA
HRV	83	rs441810; rs45430	NA	NA
HRV	84	rs4924410	NA	NA
HRV	90	rs2285947	NA	NA
HRV	95	rs13016963; rs13014235	GO:0045333; GO:0022900; GO:0022904; GO:0015980; GO:0006091; GO:0055114; GO:0046034; GO:0009126; GO:0009161; GO:0009167; GO:0009123; GO:0009141; GO:0009144; GO:0009199; GO:0009205; GO:0042278; GO:0009116; GO:0042773; GO:0042775; GO:0006119; GO:1901657; GO:0046128; GO:0009119; GO:0072521; GO:0055086; GO:0009150; GO:0009259; GO:0006753; GO:0019693; GO:0006163; GO:0009117; GO:0044281; GO:0098660; GO:…	cellular respiration; electron transport chain; respiratory electron transport chain; energy derivation by oxidation of organic compounds; generation of precursor metabolites and energy; oxidation-reduction process; ATP metabolic process; purine nucleoside monophosphate metabolic process; ribonucleoside monophosphate metabolic process; purine ribonucleoside monophosphate metabolic process; nucleo…
HRV	98	rs4938573; rs498872	NA	NA
HRV	103	rs103294	GO:0032774; GO:0051252; GO:0006351; GO:0006355; GO:0019219; GO:0097659; GO:1903506; GO:2001141; GO:0016070; GO:0051171; GO:2000112; GO:0090304; GO:0010556; GO:0034654; GO:0002250; GO:0034645; GO:0018130; GO:0019438; GO:0010468; GO:0009059; GO:0031326; GO:1901362; GO:0009889	RNA biosynthetic process; regulation of RNA metabolic process; transcription, DNA-templated; regulation of transcription, DNA-templated; regulation of nucleobase-containing compound metabolic process; nucleic acid-templated transcription; regulation of nucleic acid-templated transcription; regulation of RNA biosynthetic process; RNA metabolic process; regulation of nitrogen compound metabolic pro…
HRV	106	rs1486134; rs962856	NA	NA
HRV	107	rs8102476	NA	NA
HRV	108	rs2735839	GO:0034654; GO:0090304; GO:0006355; GO:0018130; GO:1903506; GO:0019438; GO:2001141; GO:0006725; GO:0016070; GO:1901362; GO:0051252; GO:0006139; GO:0006351; GO:0097659; GO:1901360; GO:2000112; GO:0032774; GO:0046483; GO:0010556; GO:0034645; GO:0019219; GO:0044271; GO:0009059; GO:0031326; GO:0009889; GO:0006807; GO:0051171; GO:0034641; GO:0010468	nucleobase-containing compound biosynthetic process; nucleic acid metabolic process; regulation of transcription, DNA-templated; heterocycle biosynthetic process; regulation of nucleic acid-templated transcription; aromatic compound biosynthetic process; regulation of RNA biosynthetic process; cellular aromatic compound metabolic process; RNA metabolic process; organic cyclic compound biosyntheti…
HRV	109	rs10419226; rs17631303; rs183211	GO:0019219; GO:2001141; GO:0051171; GO:2000112; GO:0010556; GO:0051252; GO:0031326; GO:0009889; GO:0006355; GO:1903506; GO:0032774; GO:0034654; GO:0006351; GO:1901362; GO:0097659; GO:0018130; GO:0010468; GO:0019438; GO:0044271; GO:0034645; GO:1901576; GO:0090304; GO:0060255; GO:0044249; GO:0080090; GO:0009059; GO:0009058; GO:0031323; GO:0016070; GO:0006139; GO:1901360; GO:0006725; GO:0046483; GO:…	regulation of nucleobase-containing compound metabolic process; regulation of RNA biosynthetic process; regulation of nitrogen compound metabolic process; regulation of cellular macromolecule biosynthetic process; regulation of macromolecule biosynthetic process; regulation of RNA metabolic process; regulation of cellular biosynthetic process; regulation of biosynthetic process; regulation of tra…
HRV	117	rs73718779	NA	NA
HRV	118	rs2516448; rs2523607; rs2596542; rs2285803; rs6457327; rs6919908; rs2894207; rs130067; rs3817963; rs2922994; rs3117582; rs926070; rs204999; rs2248462; rs3096702	GO:0006913; GO:0051169; GO:0002449; GO:0002443; GO:0050776; GO:0051704; GO:0031347; GO:0006974; GO:0016482; GO:0034613; GO:1902580; GO:0080134; GO:0070727; GO:1903649; GO:0051641; GO:0006955; GO:0006950; GO:0033365; GO:1902582; GO:1902578; GO:0051050; GO:0072594; GO:0006605; GO:0032386; GO:0002682; GO:0030155; GO:0048583; GO:0002376; GO:0046907; GO:0033036; GO:0051223; GO:0006886; GO:0008104; GO:…	nucleocytoplasmic transport; nuclear transport; lymphocyte mediated immunity; leukocyte mediated immunity; regulation of immune response; multi-organism process; regulation of defense response; cellular response to DNA damage stimulus; cytoplasmic transport; cellular protein localization; single-organism cellular localization; regulation of response to stress; cellular macromolecule localization;…
HRV	122	rs3802842	GO:0007156; GO:0098742; GO:0098609; GO:0007155; GO:0022610; GO:0016339; GO:0050808	homophilic cell adhesion via plasma membrane adhesion molecules; cell-cell adhesion via plasma-membrane adhesion molecules; cell-cell adhesion; cell adhesion; biological adhesion; calcium-dependent cell-cell adhesion via plasma membrane cell adhesion molecules; synapse organization
LNG	6	rs2251844	NA	NA
LNG	7	rs926070; rs4455710; rs6903608; rs2179920; rs10484561; rs2647012; rs2647045; rs9275319; rs204999; rs3117582; rs12195582; rs2395185; rs9268853; rs2858870; rs674313; rs4530903; rs9275572; rs3817963; rs9268528; rs9268542; rs9272105; rs73730372; rs2621416; rs2248462; rs9277952; rs2523607; rs3096702; rs2596542; rs2922994; rs9273363	GO:0002495; GO:0019886; GO:0002478; GO:0002504; GO:0019884; GO:0048002; GO:0019882; GO:0031294; GO:0031295; GO:0050863; GO:1903037; GO:0034110; GO:0034112; GO:0050870; GO:1903039; GO:0051249; GO:0019221; GO:0071345; GO:0022407; GO:0022409; GO:0050778; GO:0034097; GO:0051251; GO:0002694; GO:0050865; GO:0007159; GO:0042110; GO:0070486; GO:0070489; GO:0071593; GO:0002696; GO:0050867; GO:0002684; GO:…	antigen processing and presentation of peptide antigen via MHC class II; antigen processing and presentation of exogenous peptide antigen via MHC class II; antigen processing and presentation of exogenous peptide antigen; antigen processing and presentation of peptide or polysaccharide antigen via MHC class II; antigen processing and presentation of exogenous antigen; antigen processing and prese…
LNG	8	rs7107174	NA	NA
LNG	13	rs1218582; rs2072499; rs140081212; rs760077; rs4072037	GO:0044763; GO:0044699; GO:0007409; GO:0000904; GO:0061564; GO:0048667; GO:0048812	single-organism cellular process; single-organism process; axonogenesis; cell morphogenesis involved in differentiation; axon development; cell morphogenesis involved in neuron differentiation; neuron projection morphogenesis
LNG	15	rs9277952; rs210138; rs210142; rs2179920; rs3096702	NA	NA
LNG	20	rs9880772	GO:0044710; GO:0006950	single-organism metabolic process; response to stress
LNG	22	rs4924410	GO:0000280; GO:0006796; GO:0006793; GO:0048285; GO:0016310	nuclear division; phosphate-containing compound metabolic process; phosphorus metabolic process; organelle fission; phosphorylation
LNG	24	rs17401966; rs616488; rs10864459; rs636291	NA	NA
LNG	25	rs17631303; rs183211	NA	NA
LNG	26	rs9303542; rs11650494	GO:0048706; GO:0048704; GO:0048705; GO:0001501; GO:0009952; GO:0009792; GO:0043009; GO:0003002; GO:0009790; GO:0048562; GO:0048598; GO:0009887; GO:0007389; GO:0048568; GO:0048729; GO:0048513; GO:0003008; GO:0009888; GO:0009653	embryonic skeletal system development; embryonic skeletal system morphogenesis; skeletal system morphogenesis; skeletal system development; anterior/posterior pattern specification; embryo development ending in birth or egg hatching; chordate embryonic development; regionalization; embryo development; embryonic organ morphogenesis; embryonic morphogenesis; organ morphogenesis; pattern specificati…
LNG	27	rs4925386; rs2427308; rs2427345; rs2236507; rs4809324; rs6010620; rs6062302; rs7584330; rs2292884	GO:0010043; GO:0071294; GO:0045926; GO:1990267; GO:0071248; GO:0071241; GO:0071276; GO:0040008; GO:0046686; GO:0010038; GO:0040007; GO:0010035; GO:0042221; GO:0048519; GO:0051716; GO:0050896	response to zinc ion; cellular response to zinc ion; negative regulation of growth; response to transition metal nanoparticle; cellular response to metal ion; cellular response to inorganic substance; cellular response to cadmium ion; regulation of growth; response to cadmium ion; response to metal ion; growth; response to inorganic substance; response to chemical; negative regulation of biologic…
LNG	28	rs3760982	NA	NA
LNG	30	rs11083846; rs798766	NA	NA
LNG	31	rs103294; rs2439302	NA	NA
LNG	32	rs10108511; rs17749155	NA	NA
LNG	33	rs2516448; rs204999; rs2523607; rs2596542; rs2285803; rs6457327; rs2894207; rs6919908; rs130067; rs2248462; rs2922994; rs3117582; rs3096702; rs926070; rs3817963	GO:0080134; GO:0031347; GO:0002228; GO:0042267; GO:0006950; GO:0002449; GO:0001906; GO:0001909; GO:0002697; GO:0002460; GO:0002443; GO:0009607; GO:0050776; GO:0048583; GO:0051704; GO:0006913; GO:0051169; GO:0002252; GO:0050778; GO:0051049; GO:0045087; GO:0006952; GO:0045088; GO:0002250; GO:0048584; GO:0051050; GO:0050896; GO:0043207; GO:0051707; GO:0009617; GO:0009611; GO:0002684; GO:0002682; GO:…	regulation of response to stress; regulation of defense response; natural killer cell mediated immunity; natural killer cell mediated cytotoxicity; response to stress; lymphocyte mediated immunity; cell killing; leukocyte mediated cytotoxicity; regulation of immune effector process; adaptive immune response based on somatic recombination of immune receptors built from immunoglobulin superfamily d…
LNG	34	rs2860580; rs2517713; rs3129055; rs6457327	GO:0040029; GO:0010629; GO:0048519; GO:0009892; GO:0010605	regulation of gene expression, epigenetic; negative regulation of gene expression; negative regulation of biological process; negative regulation of metabolic process; negative regulation of macromolecule metabolic process
SMU	1	rs6547741	NA	NA
SMU	4	rs902774; rs73110464	NA	NA
SMU	5	rs57994353; rs35509282	NA	NA
SMU	6	rs3129055; rs2860580; rs2517713	NA	NA
SMU	13	rs7107174	NA	NA
SMU	18	rs2720460	NA	NA
SMU	20	rs926070; rs4455710; rs6903608; rs2179920; rs10484561; rs2647012; rs2647045; rs9275319; rs204999; rs3117582; rs12195582; rs2395185; rs9268853; rs2858870; rs674313; rs4530903; rs9275572; rs3817963; rs9268528; rs9268542; rs9272105; rs73730372; rs2621416; rs210138; rs210142; rs2285803; rs130067; rs9277952; rs2596542; rs3096702; rs2248462; rs2523607; rs9273363	GO:0002478; GO:0019884; GO:0019886; GO:0002495; GO:0002504; GO:0048002; GO:0019882; GO:0034112; GO:0050870; GO:1903039; GO:0050863; GO:1903037; GO:0022409; GO:0034110; GO:0045785; GO:0031294; GO:0031295; GO:0071346; GO:0050852; GO:0051251; GO:0034341; GO:0060333; GO:0002696; GO:0050867; GO:0051249; GO:0050851; GO:0022407; GO:0050778; GO:0042110; GO:0070489; GO:0070486; GO:0071593; GO:0034109; GO:…	antigen processing and presentation of exogenous peptide antigen; antigen processing and presentation of exogenous antigen; antigen processing and presentation of exogenous peptide antigen via MHC class II; antigen processing and presentation of peptide antigen via MHC class II; antigen processing and presentation of peptide or polysaccharide antigen via MHC class II; antigen processing and prese…
SMU	21	rs1572072; rs753955	NA	NA
SMU	26	rs57968458; rs4273077	NA	NA
SMU	28	rs2072590; rs711830	GO:0009952; GO:0003002; GO:0007389; GO:0001501; GO:0009887; GO:0009790; GO:0009653; GO:0048513; GO:0006355; GO:1903506; GO:2001141; GO:0006351; GO:0097659; GO:0048731; GO:0051252; GO:0032774; GO:2000112; GO:0019219; GO:0010556; GO:0048522; GO:0031326; GO:0009889; GO:0034654; GO:0010468; GO:0007275; GO:0018130; GO:0051171; GO:0019438; GO:1901362; GO:0048856; GO:0016070; GO:0034645; GO:0044271; GO:…	anterior/posterior pattern specification; regionalization; pattern specification process; skeletal system development; organ morphogenesis; embryo development; anatomical structure morphogenesis; organ development; regulation of transcription, DNA-templated; regulation of nucleic acid-templated transcription; regulation of RNA biosynthetic process; transcription, DNA-templated; nucleic acid-templ…
SMU	31	rs798766	NA	NA
SMU	32	rs3903072	NA	NA
SMU	33	rs4624820	GO:0044712	single-organism catabolic process
SMU	35	rs17761864	NA	NA
SMU	36	rs498872; rs4938573	NA	NA
SMU	37	rs17631303; rs183211; rs9303542	NA	NA
SMU	38	rs1906953	NA	NA
SMU	39	rs11907546; rs2284378; rs2300206; rs6059655; rs910873	NA	NA
SMU	44	rs4925386; rs6061231; rs12699477; rs2427308; rs2427345	NA	NA
SMU	50	rs2251844	GO:0055065	metal ion homeostasis
SMU	53	rs258322; rs35063026; rs1805007; rs4268748; rs8063761	NA	NA
SMU	59	rs2131877	NA	NA
SMU	60	rs103294; rs2735839; rs4795519	GO:0032774; GO:0006351; GO:0097659; GO:0006355; GO:1903506; GO:0051252; GO:2001141; GO:2000112; GO:0034654; GO:0010468; GO:0019219; GO:0010556; GO:0018130; GO:0019438; GO:0016070; GO:0031326; GO:1901362; GO:0051171; GO:0009889; GO:0050789; GO:0034645; GO:0031323; GO:0010467; GO:0090304; GO:0080090; GO:0044271; GO:0060255; GO:0050794; GO:0009059; GO:0019222; GO:0065007; GO:0006955	RNA biosynthetic process; transcription, DNA-templated; nucleic acid-templated transcription; regulation of transcription, DNA-templated; regulation of nucleic acid-templated transcription; regulation of RNA metabolic process; regulation of RNA biosynthetic process; regulation of cellular macromolecule biosynthetic process; nucleobase-containing compound biosynthetic process; regulation of gene e…
SMU	62	rs17631303; rs183211	NA	NA
SMU	64	rs9303542; rs11650494	GO:0048706; GO:0009952; GO:0048704; GO:0048705; GO:0003002; GO:0001501; GO:0007389; GO:0048562; GO:0048568; GO:0043009; GO:0009792; GO:0009887; GO:0048598; GO:0009790	embryonic skeletal system development; anterior/posterior pattern specification; embryonic skeletal system morphogenesis; skeletal system morphogenesis; regionalization; skeletal system development; pattern specification process; embryonic organ morphogenesis; embryonic organ development; chordate embryonic development; embryo development ending in birth or egg hatching; organ morphogenesis; embr…
SMU	67	rs17631303; rs183211	NA	NA
SMU	68	rs7412746; rs17599629	NA	NA
SMU	70	rs1052501; rs2272007; rs6599175; rs73071352; rs10425559; rs1800682; rs3903072; rs9880772; rs4406737; rs209489; rs4336470; rs3760776; rs17271883	GO:0061061; GO:0051146; GO:0042692; GO:0055002; GO:0055001; GO:0030239; GO:0003012; GO:0007517; GO:0006936; GO:0070098; GO:0014706; GO:0060537; GO:0055007; GO:0055006; GO:0055013; GO:0090501; GO:0045214; GO:0031032; GO:0035051; GO:0048738	muscle structure development; striated muscle cell differentiation; muscle cell differentiation; striated muscle cell development; muscle cell development; myofibril assembly; muscle system process; muscle organ development; muscle contraction; chemokine-mediated signaling pathway; striated muscle tissue development; muscle tissue development; cardiac muscle cell differentiation; cardiac cell dev…
SMU	71	rs4808801; rs2363956; rs4808075; rs56069439; rs8100241; rs8170; rs10419226	NA	NA
SMU	75	rs1051730; rs8042374; rs55781567; rs8034191; rs1801591	NA	NA
SMU	78	rs2516448; rs204999; rs2621416; rs2523607; rs2596542; rs2285803; rs6457327; rs2894207; rs6919908; rs130067; rs2248462; rs2922994; rs3117582; rs926070	GO:0051704; GO:0080134; GO:0031347; GO:0044403; GO:0044419; GO:0002460; GO:0002449; GO:0016032; GO:0044764; GO:0006913; GO:0051169; GO:0050776; GO:0009607; GO:0002683; GO:0002443; GO:0006950; GO:0002250; GO:0048518; GO:0031349; GO:1903649; GO:0019221; GO:0048583; GO:0002682; GO:0048584; GO:0043900; GO:0002697; GO:0043207; GO:0051707; GO:0048519; GO:0050778; GO:0010557; GO:0006955; GO:0006974; GO:…	multi-organism process; regulation of response to stress; regulation of defense response; symbiosis, encompassing mutualism through parasitism; interspecies interaction between organisms; adaptive immune response based on somatic recombination of immune receptors built from immunoglobulin superfamily domains; lymphocyte mediated immunity; viral process; multi-organism cellular process; nucleocyto…
SMU	80	rs80130819; rs34245511; rs11169552; rs10875943	NA	NA
SMU	81	rs57968458	NA	NA
SMU	83	rs2659124	NA	NA
SMU	86	rs6971499	NA	NA
TNV	3	rs481519; rs653465; rs3806624; rs4973768	NA	NA
TNV	12	rs17631303; rs183211	NA	NA
TNV	13	rs926070; rs4455710; rs204999; rs6903608; rs10484561; rs2647012; rs2647045; rs9275319; rs3117582; rs12195582; rs2395185; rs9268853; rs2858870; rs674313; rs4530903; rs9275572; rs3817963; rs9268528; rs9268542; rs9272105; rs73730372; rs2621416; rs3096702; rs2523607; rs2248462; rs9273363	GO:0002478; GO:0019884; GO:0048002; GO:0019882; GO:0019886; GO:0002495; GO:0002504; GO:0031294; GO:0031295; GO:0050778; GO:0002253; GO:0060333; GO:0002684; GO:0006955; GO:0002682; GO:0034112; GO:0050870; GO:1903039; GO:0050863; GO:1903037; GO:0050852; GO:0034110; GO:0050776; GO:0022409; GO:0050851; GO:0051251; GO:0071346; GO:0002696; GO:0002429; GO:0050867; GO:0051249; GO:0022407; GO:0034341; GO:…	antigen processing and presentation of exogenous peptide antigen; antigen processing and presentation of exogenous antigen; antigen processing and presentation of peptide antigen; antigen processing and presentation; antigen processing and presentation of exogenous peptide antigen via MHC class II; antigen processing and presentation of peptide antigen via MHC class II; antigen processing and pre…
TNV	17	rs2860580; rs2517713; rs3129055	GO:0019221; GO:0006955; GO:0001816; GO:0071345; GO:0034097; GO:0006952; GO:0045087; GO:0002376; GO:0042221; GO:0007166; GO:0007155; GO:0022610; GO:0071310; GO:0010033	cytokine-mediated signaling pathway; immune response; cytokine production; cellular response to cytokine stimulus; response to cytokine; defense response; innate immune response; immune system process; response to chemical; cell surface receptor signaling pathway; cell adhesion; biological adhesion; cellular response to organic substance; response to organic substance
TNV	21	rs8102476; rs11672691	NA	NA
TNV	23	rs1052501; rs2272007; rs6599175; rs73071352; rs35360328	NA	NA
TNV	25	rs2179920; rs9277952; rs210138; rs210142; rs6903608	NA	NA
TNV	29	rs3771570	NA	NA
TNV	30	rs6750047	NA	NA
TNV	32	rs752590; rs58055674; rs13401811; rs1439287; rs9308731; rs4295627	GO:0051649; GO:0051641	establishment of localization in cell; cellular localization
TNV	37	rs7412746; rs57994353; rs17599629; rs4765623	NA	NA
TNV	39	rs13015798; rs13014235; rs13016963	NA	NA
TNV	40	rs9287719	NA	NA
TNV	42	rs36600; rs4822983; rs738722; rs2283873	NA	NA
TNV	43	rs140081212; rs760077; rs4072037; rs2072499	NA	NA
TNV	44	rs798766	NA	NA
TNV	45	rs11903757	NA	NA
TNV	46	rs2839186	NA	NA
TNV	49	rs877529; rs139371	NA	NA
TNV	52	rs2238126	NA	NA
TNV	53	rs17329882	NA	NA
TNV	55	rs2251844	NA	NA
TNV	56	rs2238776; rs2847281	NA	NA
TNV	57	rs6465657	NA	NA
TNV	61	rs8176749; rs907611; rs687289; rs3817198; rs505922	GO:0044723; GO:0009141; GO:0044262; GO:0006091; GO:0005975; GO:1901135; GO:0009117; GO:0006753; GO:0009259; GO:0055086; GO:0019693; GO:0019637; GO:1901361; GO:0016568	single-organism carbohydrate metabolic process; nucleoside triphosphate metabolic process; cellular carbohydrate metabolic process; generation of precursor metabolites and energy; carbohydrate metabolic process; carbohydrate derivative metabolic process; nucleotide metabolic process; nucleoside phosphate metabolic process; ribonucleotide metabolic process; nucleobase-containing small molecule met…
TNV	62	rs7944004; rs2521269; rs907611; rs3817198	GO:0006928	movement of cell or subcellular component
TNV	63	rs2294008	NA	NA
TNV	64	rs10108511; rs17749155	NA	NA
TNV	65	rs7107174	NA	NA
TNV	68	rs57142672; rs7538876	NA	NA
TNV	71	rs2284063; rs7034162	GO:0007015; GO:0044089; GO:0065008	actin filament organization; positive regulation of cellular component biogenesis; regulation of biological quality
TNV	72	rs1218582; rs4245739; rs2427345; rs1775148; rs4925386; rs4951011; rs6061231; rs2427308; rs2236507; rs4809324; rs6010620; rs6062302	GO:0007272; GO:0008366; GO:0042552; GO:0001708	ensheathment of neurons; axon ensheathment; myelination; cell fate specification
TNV	74	rs1486134; rs962856	NA	NA
TNV	75	rs4938573	NA	NA
TNV	76	rs8008270; rs9929218	GO:0050794; GO:0065007; GO:0050789	regulation of cellular process; biological regulation; regulation of biological process
TNV	86	rs5759167; rs6001930	NA	NA
TNV	89	rs4624820	GO:0007156; GO:0098742; GO:0098609; GO:0007155; GO:0022610; GO:0016339; GO:0007416; GO:0050808; GO:0007399	homophilic cell adhesion via plasma membrane adhesion molecules; cell-cell adhesion via plasma-membrane adhesion molecules; cell-cell adhesion; cell adhesion; biological adhesion; calcium-dependent cell-cell adhesion via plasma membrane cell adhesion molecules; synapse assembly; synapse organization; nervous system development
TNV	90	rs10896449; rs11228565; rs12270641; rs7130881; rs7929962; rs7931342; rs7190458; rs4888262; rs537626	NA	NA
TNV	92	rs73110464	NA	NA
TNV	93	rs12051443	NA	NA
TNV	94	rs17401966	NA	NA
TNV	95	rs1051730; rs8042374; rs55781567; rs8034191; rs1801591	NA	NA
TNV	100	rs4561483	NA	NA
TNV	101	rs17761864; rs684232	NA	NA
TNV	103	rs10122541; rs7037324; rs1413299	NA	NA
TNV	104	rs498872; rs4938573	NA	NA
TNV	110	rs8067378; rs1512268; rs17631303; rs183211; rs757210; rs6503659	GO:0010557; GO:0031328; GO:0060429; GO:0009891; GO:0051173; GO:0045893; GO:1903508; GO:1902680; GO:0045935; GO:0008544; GO:0051254; GO:0032502; GO:0009888; GO:0048856; GO:0010628; GO:0009653; GO:0002009	positive regulation of macromolecule biosynthetic process; positive regulation of cellular biosynthetic process; epithelium development; positive regulation of biosynthetic process; positive regulation of nitrogen compound metabolic process; positive regulation of transcription, DNA-templated; positive regulation of nucleic acid-templated transcription; positive regulation of RNA biosynthetic pro…
TNV	111	rs10411210	NA	NA
TNV	112	rs103294; rs2290203	NA	NA
TNV	114	rs3760982	GO:0019219; GO:0051252; GO:0090304; GO:0051171; GO:0016070; GO:0006355; GO:1903506; GO:0046483; GO:0006725; GO:2001141; GO:0006351; GO:0097659; GO:1901360	regulation of nucleobase-containing compound metabolic process; regulation of RNA metabolic process; nucleic acid metabolic process; regulation of nitrogen compound metabolic process; RNA metabolic process; regulation of transcription, DNA-templated; regulation of nucleic acid-templated transcription; heterocycle metabolic process; cellular aromatic compound metabolic process; regulation of RNA b…
TNV	115	rs10058728; rs2188554; rs73110464; rs902774; rs1945213; rs4924410; rs59586681; rs214782; rs214785; rs8067378; rs2204008	GO:0043588; GO:0030216; GO:0008544; GO:0009913; GO:0018149; GO:0031424; GO:0060429; GO:0030855	skin development; keratinocyte differentiation; epidermis development; epidermal cell differentiation; peptide cross-linking; keratinization; epithelium development; epithelial cell differentiation
TNV	116	rs7216064	NA	NA
TNV	117	rs11083846; rs10425559; rs103294	NA	NA
TNV	118	rs4808801; rs2363956; rs4808075; rs56069439; rs8100241; rs8170	GO:0019219; GO:0006355; GO:1903506; GO:2001141; GO:0051252; GO:0006351; GO:0097659; GO:0051171; GO:2000112; GO:0090304; GO:0032774; GO:0016070; GO:0010556; GO:0031326; GO:0009889; GO:0010468; GO:0080090; GO:0034654; GO:0018130; GO:0019438; GO:0006139; GO:1901362; GO:0046483; GO:0006725; GO:0019222; GO:0060255; GO:0010467; GO:0031323; GO:1901360; GO:0044271; GO:0034645; GO:0009059; GO:0034641; GO:…	regulation of nucleobase-containing compound metabolic process; regulation of transcription, DNA-templated; regulation of nucleic acid-templated transcription; regulation of RNA biosynthetic process; regulation of RNA metabolic process; transcription, DNA-templated; nucleic acid-templated transcription; regulation of nitrogen compound metabolic process; regulation of cellular macromolecule biosyn…
TNV	119	rs2363956; rs4808075; rs56069439; rs8100241; rs8170; rs10419226; rs265548	GO:0006069; GO:0006067; GO:0034308; GO:0006805; GO:0071466; GO:0009410; GO:0051716; GO:0055114; GO:1901615; GO:0044281; GO:0007186; GO:0070887; GO:0044282; GO:0044242; GO:0042221; GO:0006066; GO:0050896; GO:0021700; GO:0023061	ethanol oxidation; ethanol metabolic process; primary alcohol metabolic process; xenobiotic metabolic process; cellular response to xenobiotic stimulus; response to xenobiotic stimulus; cellular response to stimulus; oxidation-reduction process; organic hydroxy compound metabolic process; small molecule metabolic process; G-protein coupled receptor signaling pathway; cellular response to chemical…
TNV	121	rs8014671; rs9364554	NA	NA
TNV	122	rs174537; rs3903072; rs174549	NA	NA
TNV	123	rs7745098	NA	NA
TNV	124	rs4273077; rs258322; rs57968458; rs35063026; rs1805007; rs391855; rs4268748; rs8063761	NA	NA
TNV	127	rs9303542; rs11650494	GO:0048706; GO:0048705; GO:0048704; GO:0001501; GO:0009887; GO:0009952; GO:0048562; GO:0043009; GO:0009792; GO:0048568	embryonic skeletal system development; skeletal system morphogenesis; embryonic skeletal system morphogenesis; skeletal system development; organ morphogenesis; anterior/posterior pattern specification; embryonic organ morphogenesis; chordate embryonic development; embryo development ending in birth or egg hatching; embryonic organ development
TNV	128	rs720475	NA	NA
TNV	129	rs73718779	NA	NA
TNV	130	rs110419; rs10896449; rs11228565; rs12270641; rs7130881; rs7929962; rs7931342; rs72773978; rs17761864; rs6762644	NA	NA
TNV	131	rs2516448; rs2523607; rs2596542; rs2285803; rs6457327; rs6919908; rs2894207; rs130067; rs2248462; rs2922994; rs3117582; rs204999; rs3096702; rs926070; rs3817963	GO:0002449; GO:0006950; GO:0002443; GO:0002460; GO:0080134	lymphocyte mediated immunity; response to stress; leukocyte mediated immunity; adaptive immune response based on somatic recombination of immune receptors built from immunoglobulin superfamily domains; regulation of response to stress
TNV	133	rs4711689; rs441810; rs2294693	NA	NA
TNV	138	rs2131877	NA	NA
TNV	140	rs80130819; rs11841589; rs12870942; rs12051443; rs9600103	NA	NA
TNV	144	rs12998806; rs13387042; rs6759952; rs4808801	NA	NA
TNV	145	rs9485372	NA	NA
TNV	146	rs3768716; rs7587476; rs6435862	NA	NA
TNV	150	rs11199914	NA	NA
TNV	152	rs6971499	NA	NA
SKN	2	rs10919791; rs2816938	NA	NA
SKN	5	rs7107174	NA	NA
SKN	10	rs2285947; rs7412746; rs17599629	NA	NA
SKN	12	rs752590	GO:0051649; GO:0051641; GO:0015031	establishment of localization in cell; cellular localization; protein transport
SKN	16	rs8176749; rs687289; rs505922	NA	NA
SKN	17	rs9485372	NA	NA
SKN	18	rs10993994	NA	NA
SKN	22	rs2839186	NA	NA
SKN	23	rs926070; rs4455710; rs103294; rs204999; rs6903608; rs2179920; rs10484561; rs2647012; rs2647045; rs9275319; rs9277952; rs3117582; rs12195582; rs2395185; rs9268853; rs2858870; rs674313; rs4530903; rs9275572; rs3817963; rs9268528; rs9268542; rs9272105; rs73730372; rs2621416; rs210138; rs210142; rs2248462; rs3096702; rs2596542; rs2523607; rs6919908; rs6457327; rs2516448; rs9273363	GO:0002478; GO:0019884; GO:0019882; GO:0048002; GO:0002495; GO:0019886; GO:0002504; GO:0050778; GO:0050776; GO:0002253; GO:0050870; GO:0002684; GO:0034112; GO:1903039; GO:0006955; GO:0002682; GO:0022409; GO:0031294; GO:0031295; GO:0050863; GO:1903037; GO:0034110; GO:0051251; GO:0060333; GO:0002696; GO:0050852; GO:0050867; GO:0002376; GO:0051249; GO:0002429; GO:0022407; GO:0071346; GO:0002768; GO:…	antigen processing and presentation of exogenous peptide antigen; antigen processing and presentation of exogenous antigen; antigen processing and presentation; antigen processing and presentation of peptide antigen; antigen processing and presentation of peptide antigen via MHC class II; antigen processing and presentation of exogenous peptide antigen via MHC class II; antigen processing and pre…
SKN	24	rs9929218	NA	NA
SKN	25	rs7107174; rs72773978	NA	NA
SKN	27	rs4561483	GO:0071294; GO:0010043; GO:0045926; GO:1990267; GO:0071248; GO:0071241	cellular response to zinc ion; response to zinc ion; negative regulation of growth; response to transition metal nanoparticle; cellular response to metal ion; cellular response to inorganic substance
SKN	29	rs1218582; rs2072499; rs140081212; rs760077	NA	NA
SKN	30	rs2860580; rs2517713; rs3129055	GO:0034341; GO:0060333; GO:0071346; GO:0001816; GO:0043901; GO:1903900; GO:0050792; GO:0043903; GO:0006351; GO:0097659; GO:0006355; GO:0006955; GO:1903506; GO:2001141; GO:2000112; GO:0032774; GO:0045087; GO:0051252; GO:0019219; GO:0006952; GO:0010468; GO:0010556; GO:0051171; GO:0002250; GO:0001817; GO:0031326; GO:0043900; GO:0009889; GO:0002683; GO:0034654; GO:0090304; GO:0018130; GO:0016070; GO:…	response to interferon-gamma; interferon-gamma-mediated signaling pathway; cellular response to interferon-gamma; cytokine production; negative regulation of multi-organism process; regulation of viral life cycle; regulation of viral process; regulation of symbiosis, encompassing mutualism through parasitism; transcription, DNA-templated; nucleic acid-templated transcription; regulation of transc…
SKN	32	rs1052501; rs2272007; rs6599175; rs73071352	NA	NA
SKN	33	rs210138; rs210142	NA	NA
SKN	35	rs73208120	NA	NA
SKN	36	rs3820282	NA	NA
SKN	38	rs17631303; rs183211	NA	NA
SKN	40	rs2072590; rs711830	GO:0009790; GO:0043009; GO:0009792; GO:0007389; GO:0009952; GO:0003002	embryo development; chordate embryonic development; embryo development ending in birth or egg hatching; pattern specification process; anterior/posterior pattern specification; regionalization
SKN	41	rs2284063; rs877529; rs139371	NA	NA
SKN	44	rs57994353	NA	NA
SKN	47	rs9364554; rs3123636; rs7758229	NA	NA
SKN	49	rs9905704	NA	NA
SKN	50	rs57142672; rs7538876; rs174537	NA	NA
SKN	52	rs80130819; rs10875943; rs3820282; rs7216064	NA	NA
SKN	53	rs753955	NA	NA
SKN	55	rs2131877	NA	NA
SKN	59	rs4778138; rs10411210	NA	NA
SKN	60	rs6503659	NA	NA
SKN	61	rs2736098	NA	NA
SKN	62	rs10122541; rs7037324	NA	NA
SKN	70	rs7944004; rs7126629; rs7127900; rs907611; rs3817198; rs2521269	NA	NA
SKN	71	rs10108511; rs17749155	NA	NA
SKN	72	rs2238126	GO:0007186	G-protein coupled receptor signaling pathway
SKN	77	rs9929218	NA	NA
SKN	79	rs2274223; rs3781264; rs2414098	NA	NA
SKN	81	rs3771570	NA	NA
SKN	82	rs2290203; rs12118297	NA	NA
SKN	83	rs10896449; rs11228565; rs12270641; rs7130881; rs7929962; rs7931342	NA	NA
SKN	87	rs2273669	NA	NA
SKN	89	rs8067378	NA	NA
SKN	90	rs73718779	NA	NA
SKN	93	rs12998806; rs13387042	NA	NA
SKN	95	rs2294008	NA	NA
SKN	96	rs4924410	NA	NA
SKN	97	rs2251844	NA	NA
SKN	98	rs1465618	NA	NA
SKN	100	rs17761864; rs684232	NA	NA
SKN	101	rs498872	NA	NA
SKN	102	rs441810; rs45430	NA	NA
SKN	103	rs9905704	NA	NA
SKN	104	rs4273077; rs258322; rs35063026; rs1805007; rs16941835; rs4268748; rs8063761; rs57968458	NA	NA
SKN	105	rs9303542; rs11650494	NA	NA
SKN	107	rs8102476; rs688187	GO:0051252; GO:0006351; GO:2001141; GO:0032774; GO:0097659; GO:0006355; GO:1903506; GO:0019219; GO:0016070; GO:0010556; GO:2000112; GO:0010468; GO:0051171; GO:0034654; GO:0031326; GO:0018130; GO:0060255; GO:0080090; GO:0019438; GO:0009889; GO:0090304; GO:0031323; GO:1901362; GO:0019222; GO:0010467; GO:0044271; GO:0034645; GO:0050794; GO:0009059; GO:0046483; GO:0006139; GO:0006725	regulation of RNA metabolic process; transcription, DNA-templated; regulation of RNA biosynthetic process; RNA biosynthetic process; nucleic acid-templated transcription; regulation of transcription, DNA-templated; regulation of nucleic acid-templated transcription; regulation of nucleobase-containing compound metabolic process; RNA metabolic process; regulation of macromolecule biosynthetic proc…
SKN	109	rs10187424; rs3731827; rs12289961	NA	NA
SKN	110	rs11249433	NA	NA
SKN	111	rs3760982; rs1800469; rs11672691; rs971074	GO:0006805; GO:0071466; GO:0009410	xenobiotic metabolic process; cellular response to xenobiotic stimulus; response to xenobiotic stimulus
SKN	112	rs17271883; rs3760776; rs3760775	NA	NA
SKN	114	rs2847281	NA	NA
SKN	115	rs1512268; rs2995264; rs688187; rs941764; rs35509282; rs2236507; rs4809324; rs6010620; rs6062302; rs59586681; rs10122541; rs7037324	GO:0009887; GO:0001501; GO:2000112; GO:0009952; GO:0010468; GO:0010556; GO:0006355; GO:2001141; GO:1903506; GO:0045933; GO:0031326; GO:0048562; GO:0032774; GO:0009889; GO:0051252; GO:0048705; GO:0048513; GO:0003156; GO:0009653; GO:0006936; GO:0019219; GO:0006937; GO:0097659; GO:0044271; GO:0034654; GO:0006351; GO:0007423	organ morphogenesis; skeletal system development; regulation of cellular macromolecule biosynthetic process; anterior/posterior pattern specification; regulation of gene expression; regulation of macromolecule biosynthetic process; regulation of transcription, DNA-templated; regulation of RNA biosynthetic process; regulation of nucleic acid-templated transcription; positive regulation of muscle c…
SKN	119	rs2363956; rs4808075; rs56069439; rs8100241; rs8170; rs10419226; rs2953196	NA	NA
SKN	123	rs12051443	NA	NA
SKN	125	rs3903072; rs7745098	NA	NA
SKN	126	rs6498114; rs11169552; rs34245511; rs2290203; rs20541; rs2069757; rs7584330	GO:0051276; GO:0061640; GO:0007049; GO:0022402; GO:0000278; GO:1903047; GO:0071103; GO:0007059; GO:0000910; GO:0000280; GO:0098813; GO:1902589; GO:0051301; GO:0051052; GO:0048285; GO:0006260; GO:0006996; GO:0007067; GO:0051726; GO:0071214; GO:0006325	chromosome organization; cytoskeleton-dependent cytokinesis; cell cycle; cell cycle process; mitotic cell cycle; mitotic cell cycle process; DNA conformation change; chromosome segregation; cytokinesis; nuclear division; nuclear chromosome segregation; single-organism organelle organization; cell division; regulation of DNA metabolic process; organelle fission; DNA replication; organelle organiza…
SKN	130	rs75061358	NA	NA
SKN	131	rs67073037; rs2238776	NA	NA
SKN	132	rs10122541; rs7037324; rs965513; rs1413299	NA	NA
SKN	134	rs720475	NA	NA
SKN	136	rs1027643; rs1775148; rs4245739	NA	NA
SKN	137	rs2516448; rs2523607; rs2596542; rs2285803; rs6457327; rs2894207; rs6919908; rs130067; rs2248462; rs2922994; rs6903608; rs3117582; rs926070; rs3096702; rs9268528; rs9268542; rs3817963; rs204999	GO:0002460; GO:0002449; GO:0002250; GO:0002443; GO:0002697; GO:0044403; GO:0044419; GO:0002252; GO:0006955; GO:0016032; GO:0044764; GO:0071345; GO:0031347; GO:0034097; GO:0050776; GO:0031328; GO:0009891; GO:0009607; GO:0006952	adaptive immune response based on somatic recombination of immune receptors built from immunoglobulin superfamily domains; lymphocyte mediated immunity; adaptive immune response; leukocyte mediated immunity; regulation of immune effector process; symbiosis, encompassing mutualism through parasitism; interspecies interaction between organisms; immune effector process; immune response; viral proces…
SKN	138	rs9287719; rs11902236	NA	NA
SKN	140	rs2285947; rs3862188; rs4487645	NA	NA
SKN	143	rs2294693	NA	NA
SKN	145	rs1051730; rs8042374; rs55781567; rs8034191; rs1801591	NA	NA
SKN	146	rs6504950; rs6750047; rs4795519	NA	NA
SKN	147	rs11083846; rs6001930; rs10492336; rs2283873; rs4925386; rs9573163; rs36600; rs4767364; rs11249433; rs3803662; rs4784223; rs4784227; rs1439287; rs9308731; rs12653946; rs16953002; rs6562760; rs11169552; rs4951011; rs877529; rs2439302	GO:0060429; GO:0008544; GO:0033561; GO:0061436; GO:0043588; GO:0050891; GO:0009888; GO:0030104; GO:0030855; GO:0006629	epithelium development; epidermis development; regulation of water loss via skin; establishment of skin barrier; skin development; multicellular organismal water homeostasis; tissue development; water homeostasis; epithelial cell differentiation; lipid metabolic process
SKN	148	rs4919687; rs1035209; rs3850699	NA	NA
SKN	152	rs4767364; rs3184504; rs1270884; rs11199874	NA	NA
SKN	157	rs10187424; rs3731827	NA	NA
SKN	160	rs798766; rs56219066	NA	NA
SKN	163	rs6465657; rs7034162	NA	NA
THY	3	rs73183643	NA	NA
THY	7	rs2251844	NA	NA
THY	8	rs6869841	NA	NA
THY	13	rs2516448; rs2523607; rs2596542; rs2285803; rs6457327; rs2894207; rs6919908; rs130067; rs2248462; rs2922994; rs3117582; rs2621416; rs3817963; rs204999; rs3096702; rs926070	GO:0005102	receptor binding
THY	16	rs11249433	NA	NA
THY	22	rs2427345; rs17489300; rs6678914; rs3817198; rs4925386; rs6061231; rs35509282; rs2427308; rs6062509; rs2236507; rs4809324; rs6010620; rs6062302	GO:0003779; GO:0008092	actin binding; cytoskeletal protein binding
THY	24	rs4924410	NA	NA
THY	25	rs2423279; rs7852462	NA	NA
THY	27	rs926070; rs4455710; rs204999; rs6903608; rs2179920; rs10484561; rs2647012; rs2647045; rs9275319; rs9277952; rs3117582; rs12195582; rs2395185; rs9268853; rs2858870; rs674313; rs4530903; rs9275572; rs3817963; rs9268528; rs9268542; rs9272105; rs73730372; rs2621416; rs210138; rs210142; rs6457327; rs2248462; rs3096702; rs2516448; rs9273363	GO:0032395; GO:0003823; GO:0042605; GO:0023026; GO:0023023; GO:0042277; GO:0033218; GO:0004872; GO:0060089; GO:0038023; GO:0004871; GO:0004888; GO:0016887	MHC class II receptor activity; antigen binding; peptide antigen binding; MHC class II protein complex binding; MHC protein complex binding; peptide binding; amide binding; receptor activity; molecular transducer activity; signaling receptor activity; signal transducer activity; transmembrane signaling receptor activity; ATPase activity
THY	30	rs1547374; rs2839186; rs441810; rs2776353	NA	NA
THY	31	rs12051443; rs8102476; rs688187	GO:0001071; GO:0003700	nucleic acid binding transcription factor activity; transcription factor activity, sequence-specific DNA binding
THY	32	rs67073037; rs6547741	NA	NA
THY	34	rs130067; rs3129055; rs2860580; rs2517713; rs2285803	GO:0008270	zinc ion binding
THY	37	rs1432295	NA	NA
THY	40	rs12506899; rs1894292	GO:0005102	receptor binding
THY	42	rs2285947	NA	NA
THY	43	rs1439287; rs9308731; rs58055674	NA	NA
THY	46	rs798766	NA	NA
THY	48	rs9510787; rs753955	NA	NA
THY	49	rs9287719	NA	NA
THY	52	rs214782; rs214785	NA	NA
THY	53	rs1014971; rs6001930	NA	NA
THY	58	rs36600; rs2239815; rs16986825; rs2283873	NA	NA
THY	60	rs10122541; rs7037324; rs965513; rs11568818; rs2735839; rs265548	GO:0004222	metalloendopeptidase activity
THY	61	rs4624820	GO:0005509; GO:0046872; GO:0043169; GO:0043167	calcium ion binding; metal ion binding; cation binding; ion binding
THY	62	rs12051443; rs9929218	NA	NA
THY	64	rs11037575; rs2293582; rs73376930	NA	NA
THY	65	rs2294008	NA	NA
THY	67	rs7944004; rs7126629; rs7127900; rs2521269; rs3817198	NA	NA
THY	68	rs3824999	NA	NA
THY	70	rs7107174	NA	NA
THY	71	rs2285947; rs57994353; rs4487645; rs11199914; rs57104699	NA	NA
THY	72	rs2284063; rs877529; rs139371	GO:0042802	identical protein binding
THY	74	rs2238126	GO:0004872; GO:0004888; GO:0060089; GO:0038023; GO:0004871	receptor activity; transmembrane signaling receptor activity; molecular transducer activity; signaling receptor activity; signal transducer activity
THY	76	rs10492336	NA	NA
THY	79	rs73110464	NA	NA
THY	81	rs73110464	GO:0005198	structural molecule activity
THY	83	rs17356907	NA	NA
THY	84	rs2511714	NA	NA
THY	87	rs73718779	NA	NA
THY	88	rs7412746; rs17599629	GO:0005198	structural molecule activity
THY	94	rs10919791; rs2816938; rs3790844	NA	NA
THY	97	rs13329835	NA	NA
THY	98	rs944289; rs2292884; rs7584330; rs209489	NA	NA
THY	99	rs3771570; rs3820282; rs7216064	NA	NA
THY	100	rs10896449; rs11228565; rs12270641; rs7130881; rs7929962; rs7931342	NA	NA
THY	102	rs966423	NA	NA
THY	103	rs258322; rs35063026; rs1805007; rs4268748; rs8063761	NA	NA
THY	107	rs11650494	NA	NA
THY	108	rs57968458	NA	NA
THY	109	rs17631303; rs183211	NA	NA
THY	111	rs6498114; rs4561483; rs10510452; rs704010	NA	NA
THY	113	rs498872; rs4938573; rs2414098	NA	NA
THY	115	rs9303542	NA	NA
THY	116	rs17631303; rs183211; rs6503659	NA	NA
THY	118	rs4795519	NA	NA
THY	119	rs11169552	NA	NA
THY	120	rs10425559	NA	NA
THY	121	rs3760982; rs11083846; rs1864729	GO:0003677; GO:0043169; GO:0046872	DNA binding; cation binding; metal ion binding
THY	126	rs103294; rs1679013	GO:0003677; GO:0003676; GO:0001071; GO:0003700; GO:1901363; GO:0097159; GO:0046872; GO:0043169; GO:0043167; GO:0000976; GO:0000977; GO:0001012; GO:0044212; GO:0000975; GO:0001067; GO:0043565; GO:0005488	DNA binding; nucleic acid binding; nucleic acid binding transcription factor activity; transcription factor activity, sequence-specific DNA binding; heterocyclic compound binding; organic cyclic compound binding; metal ion binding; cation binding; ion binding; transcription regulatory region sequence-specific DNA binding; RNA polymerase II regulatory region sequence-specific DNA binding; RNA poly…
THY	127	rs4245739; rs1775148	GO:0015075; GO:0022892; GO:0022891; GO:0022857; GO:0005215	ion transmembrane transporter activity; substrate-specific transporter activity; substrate-specific transmembrane transporter activity; transmembrane transporter activity; transporter activity
THY	128	rs2363956; rs4808075; rs56069439; rs8100241; rs8170; rs265548; rs4808801	NA	NA
THY	129	rs1465618	NA	NA
THY	131	rs2735839	GO:0004252; GO:0008236; GO:0017171; GO:0030246	serine-type endopeptidase activity; serine-type peptidase activity; serine hydrolase activity; carbohydrate binding
THY	133	rs1800469; rs11672691	NA	NA
THY	134	rs10108511; rs17749155	NA	NA
THY	136	rs1051730; rs8042374; rs55781567; rs8034191; rs1801591	NA	NA
THY	137	rs2290203	NA	NA
THY	140	rs941764	NA	NA
THY	141	rs13015798; rs13014235; rs13016963; rs752590; rs391855	NA	NA
THY	144	rs720475	NA	NA
THY	145	rs4808801	GO:0000978; GO:0000987; GO:0001159; GO:0000977; GO:0001012; GO:0000976; GO:0003677; GO:0044212; GO:0000975; GO:0001067; GO:0043565; GO:0003676; GO:0046872; GO:0043169; GO:1901363; GO:0097159; GO:0043167; GO:0001071; GO:0003700	RNA polymerase II core promoter proximal region sequence-specific DNA binding; core promoter proximal region sequence-specific DNA binding; core promoter proximal region DNA binding; RNA polymerase II regulatory region sequence-specific DNA binding; RNA polymerase II regulatory region DNA binding; transcription regulatory region sequence-specific DNA binding; DNA binding; transcription regulatory…
THY	146	rs4919687; rs3850699	NA	NA
THY	148	rs1052501; rs2272007; rs6599175; rs73071352	GO:0004930	G-protein coupled receptor activity
THY	150	rs4711689	NA	NA
THY	152	rs10411210	NA	NA
THY	158	rs3903072	NA	NA
THY	160	rs17761864; rs684232	NA	NA
THY	161	rs34245511; rs80130819; rs11169552; rs10875943; rs2236256	NA	NA
THY	164	rs6465657	NA	NA
THY	165	rs10763567; rs3123078; rs10993994	NA	NA
THY	166	rs2131877	NA	NA
THY	167	rs140081212; rs760077; rs2072499; rs4072037	GO:0005198	structural molecule activity
THY	168	rs8067378; rs10187424; rs3731827; rs174537; rs11651052; rs12601991; rs4430796; rs7501939; rs8064454; rs174549	NA	NA
THY	169	rs17401966; rs9430161; rs616488; rs10864459; rs636291	GO:0016887	ATPase activity
THY	172	rs11552449	NA	NA
THY	173	rs6691170; rs6971499	NA	NA
THY	174	rs1439287; rs9308731	NA	NA
WBL	6	rs3820282	NA	NA
WBL	8	rs57994353; rs2995264	NA	NA
WBL	9	rs2596542; rs2922994; rs2516448	NA	NA
WBL	10	rs17631303; rs183211	NA	NA
WBL	11	rs6687758	NA	NA
WBL	12	rs10484761; rs2294693	NA	NA
WBL	13	rs926070; rs4455710; rs204999; rs6903608; rs2179920; rs10484561; rs2647012; rs2647045; rs9275319; rs2621416; rs9277952; rs3117582; rs12195582; rs2395185; rs9268853; rs2858870; rs674313; rs4530903; rs9275572; rs3817963; rs9268528; rs9268542; rs9272105; rs73730372; rs210138; rs210142; rs2922994; rs6457327; rs2248462; rs2596542; rs2523607; rs6919908; rs3096702; rs2516448; rs9273363	GO:0032395; GO:0003823; GO:0042605; GO:0023026; GO:0023023; GO:0042277; GO:0033218; GO:0038023; GO:0004888; GO:0004872; GO:0004871; GO:0060089	MHC class II receptor activity; antigen binding; peptide antigen binding; MHC class II protein complex binding; MHC protein complex binding; peptide binding; amide binding; signaling receptor activity; transmembrane signaling receptor activity; receptor activity; signal transducer activity; molecular transducer activity
WBL	18	rs20541; rs2069757	NA	NA
WBL	19	rs2131877	NA	NA
WBL	21	rs1218582; rs2072499; rs140081212; rs760077; rs4072037	NA	NA
WBL	23	rs798766	NA	NA
WBL	24	rs3903072	NA	NA
WBL	25	rs1800469; rs4938573; rs688187; rs498872; rs8102476; rs72773978; rs139371; rs877529; rs2284063; rs2283873	NA	NA
WBL	26	rs11249433	NA	NA
WBL	28	rs902774; rs73110464	GO:0005198	structural molecule activity
WBL	30	rs16973225	NA	NA
WBL	31	rs6503659	GO:0005198	structural molecule activity
WBL	33	rs2860580; rs3129055; rs2517713; rs2248462; rs6919908; rs2285803; rs2894207	NA	NA
WBL	35	rs2847281	NA	NA
WBL	36	rs17761864; rs684232	NA	NA
WBL	37	rs6498114; rs2839186	NA	NA
WBL	39	rs7107174; rs258322; rs35063026; rs1805007; rs1044873; rs391855; rs4268748; rs8063761	NA	NA
WBL	40	rs4925386; rs2427345; rs6062509; rs2236507; rs4809324; rs6010620; rs6062302; rs2427308	NA	NA
WBL	42	rs9303542; rs11650494	NA	NA
WBL	43	rs8067378	NA	NA
WBL	45	rs10187424; rs3731827; rs1052501; rs2272007; rs6599175; rs73071352; rs7944004; rs2720460; rs616488; rs3817198; rs17401966; rs10864459; rs636291; rs2521269; rs907611	NA	NA
WBL	48	rs3771570; rs7412746	NA	NA
WBL	49	rs103294; rs36600; rs2283873; rs441810	NA	NA
WBL	57	rs3760982; rs11083846	NA	NA
WBL	58	rs57142672; rs7538876	NA	NA
WBL	59	rs3817198; rs9277952	NA	NA
WBL	60	rs2516448; rs2523607; rs2596542; rs2285803; rs6457327; rs2894207; rs6919908; rs130067; rs2248462; rs2922994; rs2517713; rs3117582; rs926070; rs204999; rs3096702	GO:0005102	receptor binding
WBL	61	rs4778138	NA	NA
WBL	62	rs17674580; rs7238033	NA	NA

## Sheet: Supplementary Table 7
Tissue	Community	Cancer type	# SNPs	# cancer SNPs	Odds Ratio	P
ADS	10	All cancers	428	25	14.0882	8.05295e-19
		Lung cancer	428	4	67.8594	2.31528e-06
		Hodgkin's lymphoma	428	6	Inf	2.58246e-12
		Lymphoma	428	5	Inf	2.23614e-10
	11	All cancers	72	4	10.8565	0.000701646
	27	All cancers	164	4	4.59224	0.0134248
	74	All cancers	504	16	6.69144	1.9492e-08
ATA	8	All cancers	251	20	17.784	2.5599e-15
		Lung cancer	251	4	Inf	1.97812e-07
		Hepatocellular carcinoma	251	4	Inf	1.97812e-07
		Hodgkin's lymphoma	251	6	Inf	8.08115e-11
		Lymphoma	251	4	189.959	9.7295e-07
	26	All cancers	631	25	10.1697	2.1297e-12
		Hepatocellular carcinoma	631	4	Inf	4.04099e-05
		Hodgkin's lymphoma	631	6	Inf	2.51585e-07
		Lymphoma	631	4	46.5048	0.000189273
ATT	12	All cancers	276	4	3.25636	0.0400657
	93	All cancers	981	10	2.3805	0.0241951
FIB	17	Lung cancer	190	4	75.7786	1.51254e-06
		Hepatocellular carcinoma	190	4	Inf	1.2518e-08
		Hodgkin's lymphoma	190	6	Inf	1.35683e-12
		Lymphoma	190	5	Inf	1.30674e-10
	75	Glioma	997	4	67.5928	4.65208e-05
	88	Colorectal cancer	1140	4	14.6739	0.000946489
		Prostate cancer	1140	5	4.58792	0.00913009
	140	All cancers	874	31	7.28605	1.99731e-15
EMC	22	Lung cancer	195	4	135.172	3.20336e-07
		Hodgkin's lymphoma	195	6	Inf	8.79264e-13
		Lymphoma	195	5	Inf	9.09992e-11
	24	All cancers	381	24	16.2686	1.00625e-19
	94	All cancers	545	7	2.67583	0.0201235
	127	All cancers	561	20	8.5419	6.31818e-12
		Hodgkin's lymphoma	561	5	403.444	1.71008e-09
		Lymphoma	561	4	322.016	1.16325e-07
	139	All cancers	212	4	3.9093	0.0221843
EMS	36	All cancers	397	23	13.0374	3.70841e-17
	83	Lung cancer	93	4	459.82	5.63e-09
		Hodgkin's lymphoma	93	6	712.51	1.91e-13
		Lymphoma	93	5	Inf	1.62e-12
	124	All cancers	516	16	6.38748	2.73351e-08
HRV	57	All cancers	388	24	11.5753	1.02642e-15
		Lung cancer	388	4	158.005	1.88177e-06
		Hodgkin's lymphoma	388	6	Inf	2.30502e-10
		Lymphoma	388	4	158.005	1.88177e-06
	81	Prostate cancer	460	4	7.74163	0.00458082
	118	All cancers	491	15	4.66132	5.61681e-06
LNG	6	Lung cancer		4	Inf	1.0506e-09
		Hepatocellular carcinoma		4	757.369	5.23129e-09
		Hodgkin's lymphoma		6	Inf	2.68495e-14
		Lymphoma		5	Inf	5.42477e-12
	7	All cancers	401	23	9.74709	3.45962e-13
	13	All cancers	92	4	5.04713	0.0107314
	15	All cancers	105	4	4.38872	0.016777
	33	All cancers	552	15	3.5823	0.000129631
SMU	20	All cancers	497	25	12.3073	2.65046e-17
		Lung cancer	497	4	69.4811	4.34443e-06
		Hepatocellular carcinoma	497	4	Inf	1.29895e-07
		Hodgkin's lymphoma	497	6	Inf	4.57002e-11
		Lymphoma	497	4	207.81	6.39709e-07
	78	All cancers	511	14	5.63761	1.04142e-06
	80	All cancers	176	4	4.22167	0.0177715
TNV	2	Hodgkin s lymphoma	13	6	8151.17	8.33555e-20
		Lymphoma	13	4	9409.53	1.54189e-13
	13	All cancers	322	19	13.5476	6.07217e-15
	25	All cancers	138	4	5.92387	0.00559588
	32	All cancers	168	5	6.11725	0.00176528
	61	All cancers	339	5	2.9709	0.0305455
	110	All cancers	360	5	2.79349	0.0380103
	124	All cancers	566	7	2.49774	0.0268194
	131	All cancers	547	15	5.90237	1.634e-07
	140	All cancers	353	5	2.85025	0.035409
SKN	23	All cancers	538	27	12.0092	3.94589e-19
		Lung cancer	538	4	94.6412	6.21627e-07
		Hepatocellular carcinoma	538	4	Inf	5.10192e-09
		Hodgkin's lymphoma	538	6	356.423	9.81597e-12
		Lymphoma	538	4	474.796	2.53389e-08
	104	All cancers	634	7	2.24969	0.042523
	137	All cancers	512	17	7.35202	1.18938e-09
		Hodgkin's lymphoma	4	167.436	8.88512e-08
	147	Breast cancer	2262	5	5.36815	0.00611451
	13	All cancers	505	16	7.69325	1.81942e-09
THY	22	Colorectal cancer	771	4	13.8089	0.000451662
	27	All cancers	465	23	12.7544	3.36596e-17
	34	All cancers	379	5	2.96679	0.0305309
	58	All cancers	236	4	3.81884	0.0233949
	80	Lung cancer	112	4	239.369	1.64649e-08
		Hodgkin's lymphoma	112	6	Inf	1.44258e-15
		Lymphoma	112	4	1195	6.60347e-10
	161	All cancers	238	5	4.77805	0.00487431
	169	All cancers	265	4	3.39215	0.0337434
WBL	13	All cancers	484	27	9.43909	7.70228e-16
		Lung cancer	484	4	198.059	7.77646e-07
		Hepatocellular carcinoma	484	4	198.059	7.77646e-07
		Hodgkin's lymphoma	484	6	301.198	4.19522e-10
		Lymphoma	484	5	Inf	3.11129e-09
	21	All cancers	132	4	3.93759	0.0223321
	33	Nasopharyngeal carcinoma	303	4	127.418	4.27287e-06
	40	All cancers	222	5	2.91217	0.0343277
	60	All cancers	498	15	4.277	1.088e-05
